# Supplementary material for: Formalized classification of ephemeral wetland vegetation (Isoëto-Nanojuncetea class) in Poland (Central Europe)
Source: PeerJ. 2021 Aug 10;9:e11703. doi: 10.7717/peerj.11703 (PMC8362674; doi:10.7717/peerj.11703)
Supplement: Supplemental Information 1 — Percentage occurrence and phi coefficient values are given. [file peerj-09-11703-s001.xlsx]

## Sheet: Arkusz1
Supporting Information S2 to the paper
Zygmunt Kącki, Andrzej Łysko, Zygmunt Dajdok, Piotr Kobierski, Rafał Krawczyk, Arkadiusz Nowak, Stanisław Rosadziński & Popiela Agnieszka. Formalized classification of ephemeral wetland vegetation (Isoëto-Nanojuncetea class) in Poland (Central Europe)
Supporting Information S2. Synoptic table with diagnostic species for associations. Percentage occurrence and phi coefficient values are given. Species with less than 5 occurrences in the table (except diagnostic species) were removed.
1) Polygono-Eleocharitetum ovatae Eggler 1933; 2) Cypero fusci-Limoselletum aquaticae Oberdorfer ex Korneck 1960; 3) Cyperetum micheliani Horvatić 1931; 4) Community with Coleanthus subtilis; 5) Veronico anagalloidis-Lythretum hyssopifoliae Wagner ex Holzner 1973; 6) Cyperetum flavescentis Koch 1926; 7) Pulicario vulgaris-Menthetum pulegii Slavnić 1951; 8) Eleocharito acicularis-Schoenoplectetum …
Association	1		2		3		4		5		6		7		8		9		10		11		12		13		14
Number of reléves	129		127		4		12		3		8		19		16		20		90		42		47		9		15
Constancy/ phi coefficient	%	phi	%	phi	%	phi	%	phi	%	phi	%	phi	%	phi	%	phi	%	phi	%	phi	%	phi	%	phi	%	phi	%	phi
Diagnostic species
Eleocharis ovata	73	74.7	6												13
Carex bohemica	36	49.2	4				8
Elatine hexandra	30	41.4					17
Elatine triandra	13	32.9	2
Lindernia procumbens	14	29.3	1										5
Cyperus fuscus	20		98	50.6	100				33		25		21				15
Cyperus michelianus					100	100
Coleanthus subtilis	2						100	98.8
Veronica peregrina	2		1				83	89.3
Riccia cavernosa	3		6				42	56.2
Juncus ranarius			2						100	98.7
Cyperus flavescens	1										100	99.6
Sagina nodosa	2		3								63	70.3							6		2
Pulicaria vulgaris			9										84	86.5
Elatine alsinastrum	3														56	71.6
Schoenoplectus supinus															44	64.8
Lythrum hyssopifolia															19	42
Isolepis setacea	3		1														100	85.8	6		14		2				7
Juncus capitatus	1																15		57	40.2	36		34				13
Phaeoceros laevis																	5		34	35.5	19		4				13
Gypsophila muralis	2																25		49	24.7	88	54.2	38		11		13
Laphangium luteoalbum																			3		17	27.4	11
Illecebrum verticillatum																							100	100
Ranunculus sardous															13		5		9		2				100	87.1
Plantago major subsp. intermedia	13		56	4.2	100				33		38		58		25		45		58		69	11.5	36		100	28.6	47
Montia arvensis																	5										100	97.4
Riccia sorocarpa	1						17										5		16	8.5	10		2		22		33	27.2
Diagnostic species for two or more units
Eleocharis acicularis	50	40.4	39	28.9									16				20
Limosella aquatica	31		75	36.2	50		83	42					11		44		5
Myosurus minimus							83	44.3									5		1		7				100	55.9	80	42
Anagallis minima											13						10		88	61.5	57	36.3	9				7
Anthoceros punctatus s. l.	1																5		68	56.2	40	30	15
Radiola linoides																	5		73	49.3	38		68	45
Spergularia rubra			3										11						14		98	62.4	81	49.7			13
Hypericum humifusum																	15		42	21.5	62	36.8	77	48.3	11
Differential species
Alisma plantago-aquatica	41	33	24												31		20
Juncus bulbosus	30	29.3	5								25						20
Oenanthe aquatica	33	28.5	15				8						11		31
Scirpus radicans	9	26.9	2
Salix purpurea			9	28.4
Ranunculus trichophyllus	5		2				42	58.4
Callitriche palustris s. l.	27	17.2	19				67	55					5		6		5
Persicaria lapathifolia s. l.	19		39	9.4			75	32.2			13		53		25				7		10		38		22		47
Ranunculus flammula	10		2								50	35.8	16				25		2				4		11		27
Xanthium orientale subsp. italicum			2										26	48.3
Matricaria discoidea			2										16	33.8							2
Poa pratensis											13		26	30.8			5		3						11
Agrostis stolonifera	5		18		50				67		50		79	26.4	25		15		7		21		45	6.3	33		60	15.3
Alisma lanceolatum															63	77.9
Persicaria amphibia	9		6										16		31	36.5
Stellaria alsine	2																55	62.6					2				13
Juncus articulatus	33	7.4	27		25				33		50						90	45.2	3		5				11		33
Calamagrostis epigejos																	20	33.9	3		7
Juncus effusus	7		3				8				13						35	32.2	2		2						20
Carex flava agg.			6								38						25	25.7	1
Convolvulus arvensis															6				9		33	39.3	13
Veronica serpyllifolia											13						10		31	19.7	50	37.3	17		11		7
Anthemis arvensis													5						22	12.4	48	36.7	26		22		7
Elytrigia repens																	5		34	18.9	52	34.1	36	20.4	22		20
Sagina procumbens	1		4								13						50		58	24.3	71	33.5	36		44		27
Oxalis fontana																			10		24	32.6	11
Anagallis arvensis																			22	20.8	31	31.5	11		11
Polygonum aviculare s. l.	1		8				8				25		16		25		15		66	24.3	71	28	49	13.9	44		47
Erigeron canadensis	4				50								5		6		5		37	16.5	50	26.8	21		22		13
Viola arvensis																			33	17.8	43	25.8	38	21.9	44		13
Arnoseris minima																			1		10		55	66.2
Teesdalia nudicaulis																			3				62	75.2
Holcus mollis																					10		36	51.4
Digitaria ischaemum											13								6		7		40	46.9
Fallopia convolvulus																			32	23.6	29		47	38.2	11
Aphanes microcarpa																			6				19	36.6
Anthoxanthum aristatum																			1				23	35.4			13
Galeopsis tetrahit s. l.																			4		5		32	35			27
Rhinanthus angustifolius																					2		15	34.3
Bidens tripartitus	16		24						33		13		42				15		14		12		62	31.9	11		7
Setaria viridis															6				9		14		26	30.9
Persicaria hydropiper	12		27		25		58				13		58		6		25		31		31		81	30	11		53
Stachys palustris	2		2																6		19		34	30			33
Mentha arvensis	1		1						33		25				6		15		38	10.9	26		66	29.9	44		47
Viola tricolor agg.																					2		11	28.1
Achillea millefolium			1														5		29	22.7	26		32	25.9	11
Capsella bursa-pastoris			1																13	5.9			2		78	73.1	13
Galium aparine																									44	56.2	13
Thlaspi arvense																			2						44	55	13
Veronica persica																			9		10		2		44	52.5
Erodium cicutarium																			10		14		11		44	46.5
Stellaria media s. l.	3		1																32	15.2	26		40	21.8	67	43.1	20
Holcus lanatus			1														5				2						67	75.6
Epilobium ciliatum	2																		1								60	74.5
Lotus pedunculatus	4																15		3								67	68.6
Lathyrus pratensis																											40	61.8
Lysimachia vulgaris	4																5		1				21	17.7			53	55
Myosotis discolor																									11		40	53.8
Poa trivialis			1								25																47	51.9
Arabidopsis thaliana																			3		2						33	51.4
Solidago gigantea	2		1																				4				27	43.6
Rumex crispus	2		3										21		6				2		5						40	41.3
Bidens frondosus	9		14		50		8						37								7						60	38.2
Veronica arvensis																			27	14.2	19		30	17	22		53	38
Ranunculus repens	1		6		25								16				10		9		24		21		22		60	37
Galium palustre agg.	2		1								13		5				5										27	33.8
Scleranthus annuus																			33	16.6	69	46	81	55.7
Setaria pumila															6				33	17.4	50	31.4	64	42.9	22
Myosotis arvensis																			17	15.2	26	27.4	26	26.6
Raphanus raphanistrum																			7		29	27.3	45	46.6
Spergula arvensis	1																5		44	23.2	48	25.6	89	58.2			20
Tripleurospermum inodorum agg.	3		8		25		8				13		21		13				2		21		2		56	29.1	60	32.4
Vicia hirsuta																			6		14		6		44	33.5	60	48.3
Rumex acetosella			1								25						5		57	27.9	67	35.1	87	49.9	11
Isoëto-Nanojuncetea class
Gnaphalium uliginosum	29		69		100				33		25		58		13		60		74	11.7	76		72		78		60
Juncus bufonius	15		53				58				38		58		13		70		86	18.5	83	17.3	83	17.1	89		87
Potentilla supina	2		13	11.7									5		19		20
Lythrum portula	27		17								38				31		20		27		17		32		11
Riccia glauca	4		4										5		6				33	21	17		11		44		20
Fossombronia wondraczekii																			12	22.8	5		6
Centaurium pulchellum																	5		1						22		13
Cardamine parviflora	1		1				17																				13
Elatine hydropiper	12	23.4	2				8
Mentha pulegium	2		2										16
Others
Salix fragilis	1		10	7.2	50								5
Agrostis canina	3				25												15		1
Rumex acetosa			1		25								5		13				2				2				13
Carex hirta	1		1		25								11		6						2						20
Chenopodium album agg.	1		5				33						11						13		21		21				7
Oxybasis glauca	2		12	4.8					67				21
Myosoton aquaticum	1		5						33
Ranunculus circinatus	2		10	9.9					33				5
Festuca rubra s. l.									33				16				10						2
Bolboschoenus maritimus agg.	6		9				17		33
Alopecurus aequalis	13	9.1	4				8		33				5		13						2
Scorzoneroides autumnalis											25		21						6		14		2
Rorippa sylvestris			13										26		13				19		10		17
Echinochloa crus-galli	17		24	15.7									21		38		10		1		2		6
Typha latifolia	9	11.8	2												25
Apera spica-venti																			12		12		23	21	33
Alopecurus geniculatus	11		16	14.3			8										5										27
Lythrum salicaria	17	7.3	10		50								26		6		15										7
Myriophyllum spicatum	5		2		25		25
Plantago major s. l.	1		6		25				33		13						10		7
Juncus compressus	2		6		25				67				5		6
Ochlopoa annua	2		19								38		32				20		13		17		2		22		13
Lycopus europaeus	12		8								25		16				10		2								27
Bidens cernuus	11		19	13.6							25		32				5						2
Cerastium fontanum subsp. vulgare											13						5		24	15.5	17		30	20.8			33
Cyanus segetum																			14		24	17.7	30	24.1	33
Rorippa amphibia	12		37	24.4	50								37		6						2
Cirsium arvense	2		2		75										13		5		18		38	19.1	34	15.9	11
Atriplex prostrata			5		50				67				32	18.1							2
Veronica anagallis-aquatica	9		17	6.3			33		33		25		16		13
Trifolium repens	1		1								13		37	20.1			40	22.8	17		17		2		11		40	22.8
Rumex maritimus	19		48	21	100				33		13		47
Ranunculus sceleratus	15		35	17.8	25		33		33		13		11		19		5
Oxybasis rubra			35	14.8	75				67		13		26
Argentina anserina	2		4		25				67		38		47	19.3			25		6		7		13		22		20
Equisetum arvense															6		15		47	22.1	45	21.1	49	23.8	33		40
Persicaria maculosa	14		30		25				33		25				6		10		24		26		32
Rorippa palustris	29		49	11.9	75		67		33		13		16		25		10		10		7				22		53
Vicia sativa s. l.																			6		10		23	23.5	11		20
Tanacetum vulgare	2		1																		5						20
Glyceria fluitans	6		3								13				19		10										20
Veronica scutellata	6		8								13		5														13
Agrostis capillaris	1																15		7		10						13
Tussilago farfara			4																		2						7
Urtica dioica	1		2				8						5														7
Erysimum cheiranthoides			4										11										9				7
Poa palustris	2		3																								7
Artemisia vulgaris	1		2																		10						7
Phragmites australis	10		5												6		15										7
Taraxacum sect. Ruderalia			4																6		7						7
Myosotis palustris s. l.	5		6										11										2				7
Sonchus arvensis																			6		7		11
Equisetum sylvaticum																			6		5		13	24.2
Galeopsis ladanum																			4		7		2
Bellis perennis											13		11				5		1				2
Plantago lanceolata	1		1								13		11						6		10		6
Leersia oryzoides	11		11
Sinapis arvensis																			3		5		2
Vicia tetrasperma																			11	22.5	5		4
Trifolium arvense																	10		7		5		2
Sparganium erectum agg.	2		1												13
Eleocharis palustris agg.	14		13										11		13
Spirodela polyrhiza	3		3
Typha angustifolia	13	17.5	7												19
Alisma gramineum	5	19	1
Sparganium emersum	6	22.4	1
Salix viminalis	1		6	21
Butomus umbellatus			6	12.4									5		6
Schoenoplectus lacustris	5	19	1
Lemna minor	5		9										5		6
Epilobium hirsutum	1		5	19.2
Medicago lupulina			2										16				10		6		2				11
Persicaria minor	6		2										16						6		14		11		11
Aphanes arvensis																			3		10				11
Lipandra polysperma	1		1										5		13				2		2				11
Arenaria serpyllifolia agg.																			4		12	19.9			11
Prunella vulgaris	1										13		21				15		8				2		11
Juncus tenuis	1		6														15
Agrostis gigantea	2		4								13		21				5		16		10		11		11
Potentilla reptans			4										5								2
Sagittaria sagittifolia	6	21.1	2
Trifolium pratense													16				5		4		5
Trifolium campestre			1																9	21.6	5
Glyceria maxima	1		3										5				5
Veronica beccabunga	1		8	19.5													5
Phalaroides arundinacea	2		11	12.1									21		6		5
Epilobium palustre	2		6										11				10
Bidens radiatus	2		8	18									5
Mosses
Physcomitrium eurystomum	12	28.2	5
Plagiochila asplenioides			7	25.7
Calliergonella cuspidata											50	53.1					25	23.2	4
Bryum dichotomum																	5		3		5				67	73
Bryum caespiticium			2																12	6.5	7		2		67	67.9
Bryum ruderale																	5				5				56	57.3	20
Dicranella varia	4		1														5		1		2				56	56	20
Barbula unguiculata			2																4						33	51.2
Brachythecium rutabulum																	5		2		5				44	45.2	27	24.3
Marchantia polymorpha																	10		3		5				33	37.9	13
Dicranella staphylina																											60	76.3
Bryum subapiculatum																											47	67
Bryum violaceum	1																										33	55.6
Pohlia annotina																			1						11		40	53.1
Leptobryum pyriforme	2		7										11				5		4		7				44		40	31
Ceratodon purpureus													16				10		22	7.2	21		4		67	43.5	47	27.2
Pohlia nutans											13						5		17	19.5	10		6
Bryum argenteum	3		6										5				5		30	22.9	10				44		7
Ricciocarpos natans	5														13
Tortula truncata	2																		6		7				11
Drepanocladus aduncus	2		5														10		3		2
Riccia fluitans	5	20.8
Funaria hygrometrica	1		2														5		3		5		2		22		7
Philonotis arnellii																	5		3								13
Trichodon cylindricus	1																10		3
Blasia pusilla																	10		3		7
