# Supplementary material for: Formalized classification of ephemeral wetland vegetation (Isoëto-Nanojuncetea class) in Poland (Central Europe)
Source: PeerJ. 2021 Aug 10;9:e11703. doi: 10.7717/peerj.11703 (PMC8362674; doi:10.7717/peerj.11703)
Supplement: Supplemental Information 2 — Percentage occurrence and phi coefficient values are given. Species with less than 5 occurrences (except diagnostic and differential species) were removed. [file peerj-09-11703-s002.xlsx]

## Sheet: Synoptic_table_full
Supporting Information S2 to the paper
Zygmunt Kącki, Andrzej Łysko, Zygmunt Dajdok, Piotr Kobierski, Rafał Krawczyk, Arkadiusz Nowak, Stanisław Rosadziński & Popiela Agnieszka. Formalized classification of ephemeral wetland vegetation (Isoëto-Nanojuncetea class) in Poland (Central Europe)
Supporting Information S2. Synoptic table with diagnostic species for associations. Percentage occurrence and phi coefficient values are given. Species with less than 5 occurrences in the table (except diagnostic species) were removed.
1) Polygono-Eleocharitetum ovataeovatae Eggler 1933; 2) Cypero fusci-Limoselletum aquaticae Oberd. ex Korneck 1960; 3) Cyperetum micheliani Horvatić 1931; 4) Community with Coleanthus subtilis; 5) Veronico anagalloidis-Lythretum hyssopifoliae Wagner ex Holzner 1973; 6) Cyperetum flavescentis Koch 1926; 7) Pulicario vulgaris-Menthetum pulegii Slavnić 1951; 8) Eleocharito acicularis-Schoenoplectetu…
Association	1		2		3		4		5		6		7		8		9		10		11		12		13		14
Number of reléves	129		127		4		12		3		8		19		16		20		90		42		47		9		15
Constancy/ phi coefficient	%	phi	%	phi	%	phi	%	phi	%	phi	%	phi	%	phi	%	phi	%	phi	%	phi	%	phi	%	phi	%	phi	%	phi
Diagnostic species
Eleocharis ovata	73	74.7	6												13
Carex bohemica	36	49.2	4				8
Elatine hexandra	30	41.4					17
Elatine triandra	13	32.9	2
Lindernia procumbens	14	29.3	1										5
Cyperus fuscus	20		98	50.6	100				33		25		21				15
Cyperus michelianus					100	100
Coleanthus subtilis	2						100	98.8
Veronica peregrina	2		1				83	89.3
Riccia cavernosa	3		6				42	56.2
Juncus ranarius			2						100	98.7
Cyperus flavescens	1										100	99.6
Sagina nodosa	2		3								63	70.3							6		2
Pulicaria vulgaris			9										84	86.5
Elatine alsinastrum	3														56	71.6
Schoenoplectus supinus															44	64.8
Lythrum hyssopifolia															19	42
Isolepis setacea	3		1														100	85.8	6		14		2				7
Juncus capitatus	1																15		57	40.2	36		34				13
Phaeoceros laevis																	5		34	35.5	19		4				13
Gypsophila muralis	2																25		49	24.7	88	54.2	38		11		13
Laphangium luteoalbum																			3		17	27.4	11
Illecebrum verticillatum																							100	100
Ranunculus sardous															13		5		9		2				100	87.1
Plantago major subsp. intermedia	13		56	4.2	100				33		38		58		25		45		58		69	11.5	36		100	28.6	47
Montia arvensis																	5										100	97.4
Riccia sorocarpa	1						17										5		16	8.5	10		2		22		33	27.2
Diagnostic species for two or more units
Eleocharis acicularis	50	40.4	39	28.9									16				20
Limosella aquatica	31		75	36.2	50		83	42					11		44		5
Myosurus minimus							83	44.3									5		1		7				100	55.9	80	42
Anagallis minima											13						10		88	61.5	57	36.3	9				7
Anthoceros punctatus s. l.	1																5		68	56.2	40	30	15
Radiola linoides																	5		73	49.3	38		68	45
Spergularia rubra			3										11						14		98	62.4	81	49.7			13
Hypericum humifusum																	15		42	21.5	62	36.8	77	48.3	11
Differential species
Alisma plantago-aquatica	41	33	24												31		20
Juncus bulbosus	30	29.3	5								25						20
Oenanthe aquatica	33	28.5	15				8						11		31
Scirpus radicans	9	26.9	2
Salix purpurea			9	28.4
Ranunculus trichophyllus	5		2				42	58.4
Callitriche palustris s. l.	27	17.2	19				67	55					5		6		5
Persicaria lapathifolia s. l.	19		39	9.4			75	32.2			13		53		25				7		10		38		22		47
Triglochin palustris											25	48.6
Ranunculus flammula	10		2								50	35.8	16				25		2				4		11		27
Xanthium orientale subsp. italicum			2										26	48.3
Inula britannica													21	44.6
Lysimachia nummularia			1										16	37.4
Matricaria discoidea			2										16	33.8							2
Poa pratensis											13		26	30.8			5		3						11
Cynosurus cristatus											13		16	26.5					1
Agrostis stolonifera	5		18		50				67		50		79	26.4	25		15		7		21		45	6.3	33		60	15.3
Alisma lanceolatum															63	77.9
Persicaria amphibia	9		6										16		31	36.5
Stellaria alsine	2																55	62.6					2				13
Juncus articulatus	33	7.4	27		25				33		50						90	45.2	3		5				11		33
Leontodon saxatilis																	15	37.5
Calamagrostis epigejos																	20	33.9	3		7
Juncus effusus	7		3				8				13						35	32.2	2		2						20
Carex flava agg.			6								38						25	25.7	1
Convolvulus arvensis															6				9		33	39.3	13
Veronica serpyllifolia											13						10		31	19.7	50	37.3	17		11		7
Anthemis arvensis													5						22	12.4	48	36.7	26		22		7
Elytrigia repens																	5		34	18.9	52	34.1	36	20.4	22		20
Sagina procumbens	1		4								13						50		58	24.3	71	33.5	36		44		27
Oxalis fontana																			10		24	32.6	11
Anagallis arvensis																			22	20.8	31	31.5	11		11
Polygonum aviculare s. l.	1		8				8				25		16		25		15		66	24.3	71	28	49	13.9	44		47
Erigeron canadensis	4				50								5		6		5		37	16.5	50	26.8	21		22		13
Crepis tectorum																					7	25.8
Viola arvensis																			33	17.8	43	25.8	38	21.9	44		13
Arnoseris minima																			1		10		55	66.2
Teesdalia nudicaulis																			3				62	75.2
Holcus mollis																					10		36	51.4
Digitaria ischaemum											13								6		7		40	46.9
Fallopia convolvulus																			32	23.6	29		47	38.2	11
Aphanes microcarpa																			6				19	36.6
Anthoxanthum aristatum																			1				23	35.4			13
Galeopsis tetrahit s. l.																			4		5		32	35			27
Rhinanthus angustifolius																					2		15	34.3
Bidens tripartitus	16		24						33		13		42				15		14		12		62	31.9	11		7
Setaria viridis															6				9		14		26	30.9
Persicaria hydropiper	12		27		25		58				13		58		6		25		31		31		81	30	11		53
Stachys palustris	2		2																6		19		34	30			33
Mentha arvensis	1		1						33		25				6		15		38	10.9	26		66	29.9	44		47
Viola tricolor agg.																					2		11	28.1
Achillea millefolium			1														5		29	22.7	26		32	25.9	11
Capsella bursa-pastoris			1																13	5.9			2		78	73.1	13
Papaver rhoeas																									33	56.3
Linaria spartea																									33	56.3
Galium aparine																									44	56.2	13
Thlaspi arvense																			2						44	55	13
Veronica persica																			9		10		2		44	52.5
Veronica hederifolia																									33	50.7	7
Erodium cicutarium																			10		14		11		44	46.5
Valerianella locusta																									22	45.8
Geranium pusillum																			1						22	44.5
Stellaria media s. l.	3		1																32	15.2	26		40	21.8	67	43.1	20
Holcus lanatus			1														5				2						67	75.6
Epilobium ciliatum	2																		1								60	74.5
Lotus pedunculatus	4																15		3								67	68.6
Lathyrus pratensis																											40	61.8
Lysimachia vulgaris	4																5		1				21	17.7			53	55
Myosotis discolor																									11		40	53.8
Poa trivialis			1								25																47	51.9
Arabidopsis thaliana																			3		2						33	51.4
Cerastium glomeratum																											27	50.2
Eupatorium cannabinum			1																								27	49.4
Solidago gigantea	2		1																				4				27	43.6
Rumex crispus	2		3										21		6				2		5						40	41.3
Lamium purpureum																									11		27	41
Bidens frondosus	9		14		50		8						37								7						60	38.2
Veronica arvensis																			27	14.2	19		30	17	22		53	38
Ranunculus repens	1		6		25								16				10		9		24		21		22		60	37
Stellaria palustris																											13	35.4
Glyceria declinata																											13	35.4
Galium palustre agg.	2		1								13		5				5										27	33.8
Scleranthus annuus																			33	16.6	69	46	81	55.7
Setaria pumila															6				33	17.4	50	31.4	64	42.9	22
Myosotis arvensis																			17	15.2	26	27.4	26	26.6
Raphanus raphanistrum																			7		29	27.3	45	46.6
Spergula arvensis	1																5		44	23.2	48	25.6	89	58.2			20
Tripleurospermum inodorum agg.	3		8		25		8				13		21		13				2		21		2		56	29.1	60	32.4
Vicia hirsuta																			6		14		6		44	33.5	60	48.3
Rumex acetosella			1								25						5		57	27.9	67	35.1	87	49.9	11
Isoëto-Nanojuncetea class
Gnaphalium uliginosum	29		69		100				33		25		58		13		60		74	11.7	76		72		78		60
Juncus bufonius	15		53				58				38		58		13		70		86	18.5	83	17.3	83	17.1	89		87
Potentilla supina	2		13	11.7									5		19		20
Lythrum portula	27		17								38				31		20		27		17		32		11
Riccia glauca	4		4										5		6				33	21	17		11		44		20
Fossombronia wondraczekii																			12	22.8	5		6
Centaurium pulchellum																	5		1						22		13
Cardamine parviflora	1		1				17																				13
Elatine hydropiper	12	23.4	2				8
Mentha pulegium	2		2										16
Lindernia dubia	2
Crassula aquatica	1		1
Juncus tenageia			1								13
Riccia canaliculata	1
Riccia beyrichiana	1																										13
Veronica catenata													5
Sagina apetala			1																2
Riccia crystallina			1																1
Riccia bifurca																			1
Riccia huebeneriana	3
Others
Salix fragilis	1		10	7.2	50								5
Agrostis canina	3				25												15		1
Rumex acetosa			1		25								5		13				2				2				13
Carex hirta	1		1		25								11		6						2						20
Chenopodium album agg.	1		5				33						11						13		21		21				7
Oxybasis glauca	2		12	4.8					67				21
Juncus inflexus									33
Carex distans									33
Myosoton aquaticum	1		5						33
Spergularia marina									33
Trifolium fragiferum									33		13						5		1
Ranunculus circinatus	2		10	9.9					33				5
Salix triandra	1								33				16	18.3
Puccinellia distans									33
Carex secalina									33
Festuca rubra s. l.									33				16				10						2
Deschampsia cespitosa									33
Glaux maritima									33
Bolboschoenus maritimus agg.	6		9				17		33
Alopecurus aequalis	13	9.1	4				8		33				5		13						2
Scorzoneroides autumnalis											25		21						6		14		2
Rorippa sylvestris			13										26		13				19		10		17
Echinochloa crus-galli	17		24	15.7									21		38		10		1		2		6
Typha latifolia	9	11.8	2												25
Apera spica-venti																			12		12		23	21	33
Alopecurus geniculatus	11		16	14.3			8										5										27
Lythrum salicaria	17	7.3	10		50								26		6		15										7
Myriophyllum spicatum	5		2		25		25
Plantago major s. l.	1		6		25				33		13						10		7
Juncus compressus	2		6		25				67				5		6
Ochlopoa annua	2		19								38		32				20		13		17		2		22		13
Lycopus europaeus	12		8								25		16				10		2								27
Bidens cernuus	11		19	13.6							25		32				5						2
Cerastium fontanum subsp. vulgare											13						5		24	15.5	17		30	20.8			33
Cyanus segetum																			14		24	17.7	30	24.1	33
Rorippa amphibia	12		37	24.4	50								37		6						2
Cirsium arvense	2		2		75										13		5		18		38	19.1	34	15.9	11
Atriplex prostrata			5		50				67				32	18.1							2
Veronica anagallis-aquatica	9		17	6.3			33		33		25		16		13
Trifolium repens	1		1								13		37	20.1			40	22.8	17		17		2		11		40	22.8
Rumex maritimus	19		48	21	100				33		13		47
Ranunculus sceleratus	15		35	17.8	25		33		33		13		11		19		5
Oxybasis rubra			35	14.8	75				67		13		26
Argentina anserina	2		4		25				67		38		47	19.3			25		6		7		13		22		20
Equisetum arvense															6		15		47	22.1	45	21.1	49	23.8	33		40
Persicaria maculosa	14		30		25				33		25				6		10		24		26		32
Rorippa palustris	29		49	11.9	75		67		33		13		16		25		10		10		7				22		53
Vicia sativa s. l.																			6		10		23	23.5	11		20
Tanacetum vulgare	2		1																		5						20
Glyceria fluitans	6		3								13				19		10										20
Veronica scutellata	6		8								13		5														13
Stellaria graminea																			2		2						13
Salix capreae																			1								13
Agrostis capillaris	1																15		7		10						13
Tussilago farfara			4																		2						7
Urtica dioica	1		2				8						5														7
Erysimum cheiranthoides			4										11										9				7
Mentha x verticillata													5														7
Poa palustris	2		3																								7
Artemisia vulgaris	1		2																		10						7
Phragmites australis	10		5												6		15										7
Taraxacum sect. Ruderalia			4																6		7						7
Erophila verna																			1								7
Myosotis palustris s. l.	5		6										11										2				7
Aegopodium podagraria																											7
Valeriana officinalis																											7
Ornithopus sativus																					2		4
Sonchus arvensis																			6		7		11
Odontites vernus																			1		7		2
Equisetum sylvaticum																			6		5		13	24.2
Galeopsis angustifolia																					2		2
Lotus corniculatus																							2
Rubus fruticosus agg.																							2
Glechoma hederacea																			1				2
Galeopsis ladanum																			4		7		2
Bellis perennis											13		11				5		1				2
Solanum nigrum													5										2
Plantago lanceolata	1		1								13		11						6		10		6
Artemisia campestris s. l.																							4
Veronica verna																			1		2		2
Hypochaeris glabra																					2		2
Veronica dillenii																							2
Rorippa x armoracioides																							2
Leucanthemum vulgare s. l.																			1
Silene flos-cuculi																			1
Lapsana communis																			1
Briza media																	5		1
Phleum pratense																			1
Pinus sylvestris	1						8										5		1
Verbena officinalis																			2
Potentilla erecta	1										13								2
Juncus acutiflorus																			2
Schoenoplectus lacustris subsp. glaucus			1
Thymus pulegioides																			1
Gnaphalium sylvaticum																			2
Leersia oryzoides	11		11
Sinapis arvensis																			3		5		2
Digitaria sanguinalis																			1				2
Equisetum fluviatile			2								13
Trifolium dubium																							2
Vicia tetrasperma																			11	22.5	5		4
Cynodon dactylon																					7		4
Anthoxanthum odoratum													11				5		2
Epilobium tetragonum	2		1
Ranunculus aquatilis	1		2
Potamogeton natans	2
Plantago media																			2
Viola canina																			2
Trifolium arvense																	10		7		5		2
Eleocharis carniolica	1
Mimulus guttatus	2
Hydrocotyle vulgaris	2										13
Galium uliginosum	2																5		1
Sparganium erectum agg.	2		1												13
Eleocharis palustris agg.	14		13										11		13
Chara braunii			1
Caldesia parnassifolia															6
Lathyrus tuberosus															6
Veronica triphyllos																			1
Symphytum officinale																			1
Euphorbia esula																			1
Persicaria dubia	2																10		1
Euphrasia stricta																			1
Danthonia decumbens																			1
Hippuris vulgaris			1
Spirodela polyrhiza	3		3
Caltha palustris			1
Typha angustifolia	13	17.5	7												19
Corrigiola litoralis			2
Cardamine pratensis			1								13
Alisma gramineum	5	19	1
Berula erecta			1
Rumex hydrolapathum			2
Sparganium emersum	6	22.4	1
Potamogeton lucens			1
Chaiturus marrubiastrum			1
Lysimachia thyrsiflora			1
Veronica prostrata							8
Achillea salicifolia			1
Salix viminalis	1		6	21
Stuckenia pectinata	2		1
Ceratophyllum demersum	1		1
Hypochaeris radicata																	10				2		2
Glyceria notata			1								13
Butomus umbellatus			6	12.4									5		6
Schoenoplectus lacustris	5	19	1
Lemna minor	5		9										5		6
Utricularia vulgaris s. l.	1		1
Elymus caninus											13
Populus nigra			1
Ranunculus acris													5						1
Filago arvensis																			1
Carex leporina																	5		2
Clinopodium vulgare																			2
Quercus petraea	1
Sparganium minimum											13
Alnus glutinosa			2
Solanum dulcamara	2		1
Atriplex patula																			1
Linum catharticum																			4	20.3
Myosotis stricta																					2
Cerastium arvense																					2
Consolida regalis																					2
Epilobium hirsutum	1		5	19.2
Salix alba	2		2
Xanthium strumarium			1
Potentilla norvegica	1																				5
Geranium dissectum																			1		2
Poa compressa																	10				5
Helosciadium repens			1
Callitriche brutia subsp. hamulata	1
Ornithopus perpusillus																			2		2
Galinsoga parviflora																					2
Potentilla anglica																	5
Molinia caerulea s. l.																	10
Juncus filiformis	1																5
Pilosella officinarum																			2		2
Veronica polita																			4		2
Veronica filiformis																					2
Hottonia palustris			1
Betula pendula	1
Calluna vulgaris																	5
Carex nigra	2												5				10
Myriophyllum verticillatum	3
Polycnemum arvense																					2
Vicia villosa																									11
Lamium amplexicaule																									11
Medicago lupulina			2										16				10		6		2				11
Persicaria minor	6		2										16						6		14		11		11
Daucus carota																			1		2		4		11
Euphorbia exigua																									11
Aphanes arvensis																			3		10				11
Lipandra polysperma	1		1										5		13				2		2				11
Euphorbia helioscopia																			1		5				22
Arenaria serpyllifolia agg.																			4		12	19.9			11
Prunella vulgaris	1										13		21				15		8				2		11
Sherardia arvensis																									11
Erica tetralix																	5
Lolium perenne													11
Juncus tenuis	1		6														15
Bromus hordeaceus																					2
Agrostemma githago																			2		7
Chara virgata																	5
Berteroa incana																									11
Agrostis gigantea	2		4								13		21				5		16		10		11		11
Aethusa cynapium																									11
Herniaria hirsuta																			1		2
Silene latifolia																			2		5
Vicia grandiflora																			1		5
Poa angustifolia																					2
Potentilla reptans			4										5								2
Herniaria glabra			2										5								2
Sagittaria sagittifolia	6	21.1	2
Trifolium pratense													16				5		4		5
Bromus secalinus																			1		2
Armoracia rusticana													5
Vicia cracca																					2
Spiraea salicifolia	1
Trifolium campestre			1																9	21.6	5
Trifolium hybridum	1
Malva neglecta													5
Alopecurus haussknechtianus													5
Nardus stricta																	5
Rorippa austriaca																	5
Arabidopsis arenosa																			3
Luzula multiflora																			1
Achillea ptarmica																			2
Potamogeton nodosus	1
Rumex palustris	2																5
Cirsium palustre	1		2
Potamogeton gramineus	2
Potamogeton crispus	2
Glyceria maxima	1		3										5				5
Solanum lycopersicum													5
Veronica beccabunga	1		8	19.5													5
Festuca filiformis																	5
Salix aurita	2
Erigeron acris	2
Galium saxatile																	5
Salix cinerea	1
Phalaroides arundinacea	2		11	12.1									21		6		5
Epilobium palustre	2		6										11				10
Drosera rotundifolia																	5
Nymphaea alba	2
Senecio vulgaris	1
Mentha aquatica	1		2										5
Bidens radiatus	2		8	18									5
Chenopodium ficifolium													5
Calystegia sepium			1
Gratiola officinalis			1										5
Carum carvi	2
Carex pseudocyperus	1		1
Epilobium obscurum	2
Juncus alpinoarticulatus	1																10
Carex panicea																	5
Amaranthus graecizans	2
Carex rostrata	1
Carex elata	2
Mosses
Physcomitrium eurystomum	12	28.2	5
Plagiochila asplenioides			7	25.7
Calliergonella cuspidata											50	53.1					25	23.2	4
Bryum dichotomum																	5		3		5				67	73
Bryum caespiticium			2																12	6.5	7		2		67	67.9
Bryum ruderale																	5				5				56	57.3	20
Dicranella varia	4		1														5		1		2				56	56	20
Barbula unguiculata			2																4						33	51.2
Phascum cuspidatum																									22	45.8
Tortula modica																									22	45.8
Brachythecium rutabulum																	5		2		5				44	45.2	27	24.3
Marchantia polymorpha																	10		3		5				33	37.9	13
Dicranella staphylina																											60	76.3
Bryum subapiculatum																											47	67
Bryum violaceum	1																										33	55.6
Pohlia annotina																			1						11		40	53.1
Pleuridium acuminatum																											13	35.4
Leptobryum pyriforme	2		7										11				5		4		7				44		40	31
Ceratodon purpureus													16				10		22	7.2	21		4		67	43.5	47	27.2
Pohlia nutans											13						5		17	19.5	10		6
Bryum argenteum	3		6										5				5		30	22.9	10				44		7
Homalothecium sericeum													11
Ricciocarpos natans	5														13
Dicranella rufescens																					5
Philonotis fontana																	5
Bryum pallens																			3
Sphagnum auriculatum	1																10
Tortula truncata	2																		6		7				11
Drepanocladus aduncus	2		5														10		3		2
Riccia intumescens			1
Physcomitrella patens	1		2
Brachythecium albicans																	5		2
Campylopus pyriformis																	5
Riccia fluitans	5	20.8
Campyliadelphus chrysophyllus	1										13
Philonotis marchica																									11
Funaria hygrometrica	1		2														5		3		5		2		22		7
Leucobryum glaucum																			1
Oxyrrhynchium hians																									11
Warnstorfia exannulata	1										13
Bryum cyclophyllum	1
Bryum pseudotriquetrum																	10		3
Gymnocolea inflata																	5
Aulacomnium androgynum																	5
Aulacomnium palustre																	5		1
Dicranum scoparium																			1
Philonotis arnellii																	5		3								13
Riccardia chamedryfolia																	10		3
Physcomitrium pyriforme	2																5
Atrichum undulatum																			2								7
Rhytidiadelphus squarrosus	3
Solenostoma gracillimum																	5
Syntrichia ruralis var. ruralis																			3		5
Bryum arcticum	1
Polytrichum juniperinum																			3
Fissidens adianthoides											13
Trichodon cylindricus	1																10		3
Scapania irrigua																	5
Barbula convoluta agg.																					5				22
Brachythecium glareosum																	5		3								7
Climacium dendroides											13
Blasia pusilla																	10		3		7
Pohlia bulbifera	1																		3
Archidium alternifolium	2
Ditrichum heteromallum																					2
Polytrichum commune																	10		2
Warnstorfia fluitans	1
Dicranella cerviculata																	5
Fossombronia incurva																			2
Cephaloziella divaricata																	5		3
Pohlia melanodon			2

## Sheet: Synoptic_table_shortened
Supporting Information S2 to the paper
Zygmunt Kącki, Andrzej Łysko, Zygmunt Dajdok, Piotr Kobierski, Rafał Krawczyk, Arkadiusz Nowak, Stanisław Rosadziński & Popiela Agnieszka. Formalized classification of ephemeral wetland vegetation (Isoëto-Nanojuncetea class) in Poland (Central Europe)
Supporting Information S2. Synoptic table with diagnostic species for associations. Percentage occurrence and phi coefficient values are given. Species with less than 5 occurrences in the table (except diagnostic species) were removed.
1) Polygono-Eleocharitetum ovatae Eggler 1933; 2) Cypero fusci-Limoselletum aquaticae Oberdorfer ex Korneck 1960; 3) Cyperetum micheliani Horvatić 1931; 4) Community with Coleanthus subtilis; 5) Veronico anagalloidis-Lythretum hyssopifoliae Wagner ex Holzner 1973; 6) Cyperetum flavescentis Koch 1926; 7) Pulicario vulgaris-Menthetum pulegii Slavnić 1951; 8) Eleocharito acicularis-Schoenoplectetum …
Association	1		2		3		4		5		6		7		8		9		10		11		12		13		14
Number of reléves	129		127		4		12		3		8		19		16		20		90		42		47		9		15
Constancy/ phi coefficient	%	phi	%	phi	%	phi	%	phi	%	phi	%	phi	%	phi	%	phi	%	phi	%	phi	%	phi	%	phi	%	phi	%	phi
Diagnostic species
Eleocharis ovata	73	74.7	6												13
Carex bohemica	36	49.2	4				8
Elatine hexandra	30	41.4					17
Elatine triandra	13	32.9	2
Lindernia procumbens	14	29.3	1										5
Cyperus fuscus	20		98	50.6	100				33		25		21				15
Cyperus michelianus					100	100
Coleanthus subtilis	2						100	98.8
Veronica peregrina	2		1				83	89.3
Riccia cavernosa	3		6				42	56.2
Juncus ranarius			2						100	98.7
Cyperus flavescens	1										100	99.6
Sagina nodosa	2		3								63	70.3							6		2
Pulicaria vulgaris			9										84	86.5
Elatine alsinastrum	3														56	71.6
Schoenoplectus supinus															44	64.8
Lythrum hyssopifolia															19	42
Isolepis setacea	3		1														100	85.8	6		14		2				7
Juncus capitatus	1																15		57	40.2	36		34				13
Phaeoceros laevis																	5		34	35.5	19		4				13
Gypsophila muralis	2																25		49	24.7	88	54.2	38		11		13
Laphangium luteoalbum																			3		17	27.4	11
Illecebrum verticillatum																							100	100
Ranunculus sardous															13		5		9		2				100	87.1
Plantago major subsp. intermedia	13		56	4.2	100				33		38		58		25		45		58		69	11.5	36		100	28.6	47
Montia arvensis																	5										100	97.4
Riccia sorocarpa	1						17										5		16	8.5	10		2		22		33	27.2
Diagnostic species for two or more units
Eleocharis acicularis	50	40.4	39	28.9									16				20
Limosella aquatica	31		75	36.2	50		83	42					11		44		5
Myosurus minimus							83	44.3									5		1		7				100	55.9	80	42
Anagallis minima											13						10		88	61.5	57	36.3	9				7
Anthoceros punctatus s. l.	1																5		68	56.2	40	30	15
Radiola linoides																	5		73	49.3	38		68	45
Spergularia rubra			3										11						14		98	62.4	81	49.7			13
Hypericum humifusum																	15		42	21.5	62	36.8	77	48.3	11
Differential species
Alisma plantago-aquatica	41	33	24												31		20
Juncus bulbosus	30	29.3	5								25						20
Oenanthe aquatica	33	28.5	15				8						11		31
Scirpus radicans	9	26.9	2
Salix purpurea			9	28.4
Ranunculus trichophyllus	5		2				42	58.4
Callitriche palustris s. l.	27	17.2	19				67	55					5		6		5
Persicaria lapathifolia s. l.	19		39	9.4			75	32.2			13		53		25				7		10		38		22		47
Ranunculus flammula	10		2								50	35.8	16				25		2				4		11		27
Xanthium orientale subsp. italicum			2										26	48.3
Matricaria discoidea			2										16	33.8							2
Poa pratensis											13		26	30.8			5		3						11
Agrostis stolonifera	5		18		50				67		50		79	26.4	25		15		7		21		45	6.3	33		60	15.3
Alisma lanceolatum															63	77.9
Persicaria amphibia	9		6										16		31	36.5
Stellaria alsine	2																55	62.6					2				13
Juncus articulatus	33	7.4	27		25				33		50						90	45.2	3		5				11		33
Calamagrostis epigejos																	20	33.9	3		7
Juncus effusus	7		3				8				13						35	32.2	2		2						20
Carex flava agg.			6								38						25	25.7	1
Convolvulus arvensis															6				9		33	39.3	13
Veronica serpyllifolia											13						10		31	19.7	50	37.3	17		11		7
Anthemis arvensis													5						22	12.4	48	36.7	26		22		7
Elytrigia repens																	5		34	18.9	52	34.1	36	20.4	22		20
Sagina procumbens	1		4								13						50		58	24.3	71	33.5	36		44		27
Oxalis fontana																			10		24	32.6	11
Anagallis arvensis																			22	20.8	31	31.5	11		11
Polygonum aviculare s. l.	1		8				8				25		16		25		15		66	24.3	71	28	49	13.9	44		47
Erigeron canadensis	4				50								5		6		5		37	16.5	50	26.8	21		22		13
Viola arvensis																			33	17.8	43	25.8	38	21.9	44		13
Arnoseris minima																			1		10		55	66.2
Teesdalia nudicaulis																			3				62	75.2
Holcus mollis																					10		36	51.4
Digitaria ischaemum											13								6		7		40	46.9
Fallopia convolvulus																			32	23.6	29		47	38.2	11
Aphanes microcarpa																			6				19	36.6
Anthoxanthum aristatum																			1				23	35.4			13
Galeopsis tetrahit s. l.																			4		5		32	35			27
Rhinanthus angustifolius																					2		15	34.3
Bidens tripartitus	16		24						33		13		42				15		14		12		62	31.9	11		7
Setaria viridis															6				9		14		26	30.9
Persicaria hydropiper	12		27		25		58				13		58		6		25		31		31		81	30	11		53
Stachys palustris	2		2																6		19		34	30			33
Mentha arvensis	1		1						33		25				6		15		38	10.9	26		66	29.9	44		47
Viola tricolor agg.																					2		11	28.1
Achillea millefolium			1														5		29	22.7	26		32	25.9	11
Capsella bursa-pastoris			1																13	5.9			2		78	73.1	13
Galium aparine																									44	56.2	13
Thlaspi arvense																			2						44	55	13
Veronica persica																			9		10		2		44	52.5
Erodium cicutarium																			10		14		11		44	46.5
Stellaria media s. l.	3		1																32	15.2	26		40	21.8	67	43.1	20
Holcus lanatus			1														5				2						67	75.6
Epilobium ciliatum	2																		1								60	74.5
Lotus pedunculatus	4																15		3								67	68.6
Lathyrus pratensis																											40	61.8
Lysimachia vulgaris	4																5		1				21	17.7			53	55
Myosotis discolor																									11		40	53.8
Poa trivialis			1								25																47	51.9
Arabidopsis thaliana																			3		2						33	51.4
Solidago gigantea	2		1																				4				27	43.6
Rumex crispus	2		3										21		6				2		5						40	41.3
Bidens frondosus	9		14		50		8						37								7						60	38.2
Veronica arvensis																			27	14.2	19		30	17	22		53	38
Ranunculus repens	1		6		25								16				10		9		24		21		22		60	37
Galium palustre agg.	2		1								13		5				5										27	33.8
Scleranthus annuus																			33	16.6	69	46	81	55.7
Setaria pumila															6				33	17.4	50	31.4	64	42.9	22
Myosotis arvensis																			17	15.2	26	27.4	26	26.6
Raphanus raphanistrum																			7		29	27.3	45	46.6
Spergula arvensis	1																5		44	23.2	48	25.6	89	58.2			20
Tripleurospermum inodorum agg.	3		8		25		8				13		21		13				2		21		2		56	29.1	60	32.4
Vicia hirsuta																			6		14		6		44	33.5	60	48.3
Rumex acetosella			1								25						5		57	27.9	67	35.1	87	49.9	11
Isoëto-Nanojuncetea class
Gnaphalium uliginosum	29		69		100				33		25		58		13		60		74	11.7	76		72		78		60
Juncus bufonius	15		53				58				38		58		13		70		86	18.5	83	17.3	83	17.1	89		87
Potentilla supina	2		13	11.7									5		19		20
Lythrum portula	27		17								38				31		20		27		17		32		11
Riccia glauca	4		4										5		6				33	21	17		11		44		20
Fossombronia wondraczekii																			12	22.8	5		6
Centaurium pulchellum																	5		1						22		13
Cardamine parviflora	1		1				17																				13
Elatine hydropiper	12	23.4	2				8
Mentha pulegium	2		2										16
Others
Salix fragilis	1		10	7.2	50								5
Agrostis canina	3				25												15		1
Rumex acetosa			1		25								5		13				2				2				13
Carex hirta	1		1		25								11		6						2						20
Chenopodium album agg.	1		5				33						11						13		21		21				7
Oxybasis glauca	2		12	4.8					67				21
Myosoton aquaticum	1		5						33
Ranunculus circinatus	2		10	9.9					33				5
Festuca rubra s. l.									33				16				10						2
Bolboschoenus maritimus agg.	6		9				17		33
Alopecurus aequalis	13	9.1	4				8		33				5		13						2
Scorzoneroides autumnalis											25		21						6		14		2
Rorippa sylvestris			13										26		13				19		10		17
Echinochloa crus-galli	17		24	15.7									21		38		10		1		2		6
Typha latifolia	9	11.8	2												25
Apera spica-venti																			12		12		23	21	33
Alopecurus geniculatus	11		16	14.3			8										5										27
Lythrum salicaria	17	7.3	10		50								26		6		15										7
Myriophyllum spicatum	5		2		25		25
Plantago major s. l.	1		6		25				33		13						10		7
Juncus compressus	2		6		25				67				5		6
Ochlopoa annua	2		19								38		32				20		13		17		2		22		13
Lycopus europaeus	12		8								25		16				10		2								27
Bidens cernuus	11		19	13.6							25		32				5						2
Cerastium fontanum subsp. vulgare											13						5		24	15.5	17		30	20.8			33
Cyanus segetum																			14		24	17.7	30	24.1	33
Rorippa amphibia	12		37	24.4	50								37		6						2
Cirsium arvense	2		2		75										13		5		18		38	19.1	34	15.9	11
Atriplex prostrata			5		50				67				32	18.1							2
Veronica anagallis-aquatica	9		17	6.3			33		33		25		16		13
Trifolium repens	1		1								13		37	20.1			40	22.8	17		17		2		11		40	22.8
Rumex maritimus	19		48	21	100				33		13		47
Ranunculus sceleratus	15		35	17.8	25		33		33		13		11		19		5
Oxybasis rubra			35	14.8	75				67		13		26
Argentina anserina	2		4		25				67		38		47	19.3			25		6		7		13		22		20
Equisetum arvense															6		15		47	22.1	45	21.1	49	23.8	33		40
Persicaria maculosa	14		30		25				33		25				6		10		24		26		32
Rorippa palustris	29		49	11.9	75		67		33		13		16		25		10		10		7				22		53
Vicia sativa s. l.																			6		10		23	23.5	11		20
Tanacetum vulgare	2		1																		5						20
Glyceria fluitans	6		3								13				19		10										20
Veronica scutellata	6		8								13		5														13
Agrostis capillaris	1																15		7		10						13
Tussilago farfara			4																		2						7
Urtica dioica	1		2				8						5														7
Erysimum cheiranthoides			4										11										9				7
Poa palustris	2		3																								7
Artemisia vulgaris	1		2																		10						7
Phragmites australis	10		5												6		15										7
Taraxacum sect. Ruderalia			4																6		7						7
Myosotis palustris s. l.	5		6										11										2				7
Sonchus arvensis																			6		7		11
Equisetum sylvaticum																			6		5		13	24.2
Galeopsis ladanum																			4		7		2
Bellis perennis											13		11				5		1				2
Plantago lanceolata	1		1								13		11						6		10		6
Leersia oryzoides	11		11
Sinapis arvensis																			3		5		2
Vicia tetrasperma																			11	22.5	5		4
Trifolium arvense																	10		7		5		2
Sparganium erectum agg.	2		1												13
Eleocharis palustris agg.	14		13										11		13
Spirodela polyrhiza	3		3
Typha angustifolia	13	17.5	7												19
Alisma gramineum	5	19	1
Sparganium emersum	6	22.4	1
Salix viminalis	1		6	21
Butomus umbellatus			6	12.4									5		6
Schoenoplectus lacustris	5	19	1
Lemna minor	5		9										5		6
Epilobium hirsutum	1		5	19.2
Medicago lupulina			2										16				10		6		2				11
Persicaria minor	6		2										16						6		14		11		11
Aphanes arvensis																			3		10				11
Lipandra polysperma	1		1										5		13				2		2				11
Arenaria serpyllifolia agg.																			4		12	19.9			11
Prunella vulgaris	1										13		21				15		8				2		11
Juncus tenuis	1		6														15
Agrostis gigantea	2		4								13		21				5		16		10		11		11
Potentilla reptans			4										5								2
Sagittaria sagittifolia	6	21.1	2
Trifolium pratense													16				5		4		5
Trifolium campestre			1																9	21.6	5
Glyceria maxima	1		3										5				5
Veronica beccabunga	1		8	19.5													5
Phalaroides arundinacea	2		11	12.1									21		6		5
Epilobium palustre	2		6										11				10
Bidens radiatus	2		8	18									5
Mosses
Physcomitrium eurystomum	12	28.2	5
Plagiochila asplenioides			7	25.7
Calliergonella cuspidata											50	53.1					25	23.2	4
Bryum dichotomum																	5		3		5				67	73
Bryum caespiticium			2																12	6.5	7		2		67	67.9
Bryum ruderale																	5				5				56	57.3	20
Dicranella varia	4		1														5		1		2				56	56	20
Barbula unguiculata			2																4						33	51.2
Brachythecium rutabulum																	5		2		5				44	45.2	27	24.3
Marchantia polymorpha																	10		3		5				33	37.9	13
Dicranella staphylina																											60	76.3
Bryum subapiculatum																											47	67
Bryum violaceum	1																										33	55.6
Pohlia annotina																			1						11		40	53.1
Leptobryum pyriforme	2		7										11				5		4		7				44		40	31
Ceratodon purpureus													16				10		22	7.2	21		4		67	43.5	47	27.2
Pohlia nutans											13						5		17	19.5	10		6
Bryum argenteum	3		6										5				5		30	22.9	10				44		7
Ricciocarpos natans	5														13
Tortula truncata	2																		6		7				11
Drepanocladus aduncus	2		5														10		3		2
Riccia fluitans	5	20.8
Funaria hygrometrica	1		2														5		3		5		2		22		7
Philonotis arnellii																	5		3								13
Trichodon cylindricus	1																10		3
Blasia pusilla																	10		3		7
