# Supplementary material for: Formalized classification of ephemeral wetland vegetation (Isoëto-Nanojuncetea class) in Poland (Central Europe)
Source: PeerJ. 2021 Aug 10;9:e11703. doi: 10.7717/peerj.11703 (PMC8362674; doi:10.7717/peerj.11703)
Supplement: Supplemental Information 3 [file peerj-09-11703-s003.esy]

Supporting Information to the paper 

Zygmunt Kącki,  Andrzej Łysko, Zygmunt Dajdok, Piotr Kobierski, Rafał  Krawczyk, Arkadiusz Nowak, Stanisław Rosadziński & Popiela  Agnieszka. Formalized classification of ephemeral wetland vegetation (Isoëto-Nanojuncetea class) in Poland (Central Europe)

Supporting Information S1. Expert system for automatic classification ephemeral wetland vegetation (Isoëto-Nanojuncetea class) in Poland (Central Europe)

*remove description of this Appendix before using the expert system in the Juice program (this file must start with 'SECTION 1: Species aggregation')

SECTION 1: Species aggregation

Abies alba                                                -  1
     Abies alba                                              1
     Abies alba                                              2
     Abies alba                                              3

Abies alba                                                -  4
     Abies alba                                              4
     Abies alba                                              5

Abies alba                                                -  6
     Abies alba                                              6
     Abies alba                                              7
     Abies alba                                              8

Abies concolor                                            -  1
     Abies concolor                                          1
     Abies concolor                                          2
     Abies concolor                                          3

Abies concolor                                            -  4
     Abies concolor                                          4
     Abies concolor                                          5

Abies concolor                                            -  6
     Abies concolor                                          0
     Abies concolor                                          6
     Abies concolor                                          7
     Abies concolor                                          8

Abies grandis                                             -  1
     Abies grandis                                           1
     Abies grandis                                           2
     Abies grandis                                           3

Abies grandis                                             -  4
     Abies grandis                                           4
     Abies grandis                                           5

Abies grandis                                             -  6
     Abies grandis                                           0
     Abies grandis                                           6
     Abies grandis                                           7
     Abies grandis                                           8

Abies nordmanniana                                        -  1
     Abies nordmanniana                                      1
     Abies nordmanniana                                      2
     Abies nordmanniana                                      3

Abies nordmanniana                                        -  4
     Abies nordmanniana                                      4
     Abies nordmanniana                                      5

Abies nordmanniana                                        -  6
     Abies nordmanniana                                      0
     Abies nordmanniana                                      6
     Abies nordmanniana                                      7
     Abies nordmanniana                                      8

Acer campestre                                            -  1
     Acer campestre                                          1
     Acer campestre                                          2
     Acer campestre                                          3

Acer campestre                                            -  4
     Acer campestre                                          4
     Acer campestre                                          5

Acer campestre                                            -  6
     Acer campestre                                          6
     Acer campestre                                          7
     Acer campestre                                          8

Acer negundo                                              -  1
     Acer negundo                                            1
     Acer negundo                                            2
     Acer negundo                                            3

Acer negundo                                              -  4
     Acer negundo                                            4
     Acer negundo                                            5

Acer negundo                                              -  6
     Acer negundo                                            6
     Acer negundo                                            7
     Acer negundo                                            8

Acer platanoides                                          -  1
     Acer platanoides                                        1
     Acer platanoides                                        2
     Acer platanoides                                        3

Acer platanoides                                          -  4
     Acer platanoides                                        4
     Acer platanoides                                        5

Acer platanoides                                          -  6
     Acer platanoides                                        6
     Acer platanoides                                        7
     Acer platanoides                                        8

Acer pseudoplatanus                                       -  1
     Acer pseudoplatanus                                     1
     Acer pseudoplatanus                                     2
     Acer pseudoplatanus                                     3

Acer pseudoplatanus                                       -  4
     Acer pseudoplatanus                                     4
     Acer pseudoplatanus                                     5
     Acer pseudoplatanus                                     6

Acer pseudoplatanus                                       -  6
     Acer pseudoplatanus                                     6
     Acer pseudoplatanus                                     7
     Acer pseudoplatanus                                     8

Acer saccharinum                                          -  1
     Acer saccharinum                                        1
     Acer saccharinum                                        2
     Acer saccharinum                                        3

Acer saccharinum                                          -  4
     Acer saccharinum                                        4
     Acer saccharinum                                        5

Acer saccharinum                                          -  6
     Acer saccharinum                                        0
     Acer saccharinum                                        6
     Acer saccharinum                                        7
     Acer saccharinum                                        8

Acer species                                              -  1
     Acer species                                            1
     Acer species                                            2
     Acer species                                            3

Acer species                                              -  4
     Acer species                                            4
     Acer species                                            5

Acer species                                              -  6
     Acer species                                            0
     Acer species                                            6
     Acer species                                            7
     Acer species                                            8

Acer tataricum                                            -  1
     Acer tataricum                                          1
     Acer tataricum                                          2
     Acer tataricum                                          3

Acer tataricum                                            -  4
     Acer tataricum                                          4
     Acer tataricum                                          5

Acer tataricum                                            -  6
     Acer tataricum                                          0
     Acer tataricum                                          6
     Acer tataricum                                          7
     Acer tataricum                                          8

Achillea collina                                          -  6
     Achillea collina                                        0
     Achillea collina                                        6
     [Achillea cf. collina]                                  0
     [Achillea cf. collina]                                  6
     Achillea milefolium subsp. collina                      0
     Achillea milefolium subsp. collina                      6

Achillea millefolium                                      -  6
     Achillea millefolium                                    0
     Achillea millefolium                                    5
     Achillea millefolium                                    6
     Achillea millefolium                                    7
     Achillea millefolium                                    9
     Achillea millefolium s. millefolium                     0
     Achillea millefolium s. millefolium                     6
     Achillea millefolium s. millefolium                     9
     Achillea millefolium subsp. millefolium                 0
     Achillea millefolium subsp. millefolium                 6
     Achillea millefolium subsp. millefolium                 9
     Achillea millefolium s. l.                              6
     Achillea millefolium ag.                                0 
     Achillea millefolium ag.                                6 
     [Achillea cf. millefolium ssp. millefol.]               0

Achillea pannonica                                        -  6
     Achillea pannonica                                      6
     Achillea pannonica                                      0
     [Achillea cf. pannonica]                                0
     Achillea millefolium subsp. pannonica                   6

Achillea ptarmica                                         -  6
     Achillea ptarmica                                       0
     Achillea ptarmica                                       6

Achillea salicifolia                                      -  6
     Achillea cartillaginea                                  6
     Achillea cartillaginea                                  0
     Achillea salicifolia                                    6
     Achillea salicifolia                                    0

Achillea setacea                                          -  6
     Achillea setacea                                        0
     Achillea setacea                                        6

Aconitum variegatum                                       -  6
     Aconitum variegatum                                     6
     Aconitum variegatum ssp. gracile                        0
     Aconitum variegatum ssp. gracile                        6
     Aconitum variegatum subsp. gracile                      6
     Aconitum variegatum subsp. variegatum                   6
     Aconitum gracile                                        0
     Aconitum gracile                                        6

Aconitum lycoctonum                                       -  6
     Aconitum moldavicum                                     6
     Aconitum lycoctonum subsp. moldavicum                   6
     Aconitum vulparia                                       6
     Aconitum lycoctonum subsp. vulparia                     6

Aconitum napellus                                         -  6
     Aconitum napellus                                       6
     Aconitum napellus subsp. napellus                       6

Aconitum firmum                                           -  6
     Aconitum firmum                                         6
     Aconitum callibotryon var. firmum                       6

Aconitum plicatum                                         -  6
     Aconitum plicatum                                       6
     Aconitum callibotryon                                   6

Aconitum degenii                                          -  6
     Aconitum paniculatum                                    6
     Aconitum paniculatum                                    0
     Aconitum degenii subsp. paniculatum                     6

Actaea spicata                                            -  6
     Actaea spicata                                          6
     Actaea species                                          6

Actaea europaea                                           -  6
     Cimicifuga europaea                                     0
     Cimicifuga europaea                                     4
     Cimicifuga europaea                                     6
     Cimicifuga europaea                                     9
     Actaea europaea                                         0
     Actaea europaea                                         6
     Actaea europaea                                         9

Adenophora liliifolia                                     -  6
     Adenophora lilifolia                                    6
     Adenophora liliifolia                                   6

Adonis aestivalis                                         -  6
     Adonis aestivalis subsp. aestivalis                     6
     Adonis aestivalis subsp. aestivalis                     0
     Adonis aestivalis                                       6
     Adonis aestivalis                                       0

Adonis flammea                                            -  6
     Adonis flammula                                         6
     Adonis flammula                                         0
     Adonis flammea                                          6
     Adonis flammea                                          0

Adonis vernalis                                           -  6
     Adonis vernalis                                         6
     Adonis vernalis                                         0

Aegopodium podagraria                                     -  6
     Aegopodium podagraria                                   6
     Aegopodium podagraria                                   0

Aethusa cynapium                                          -  6
     Aethusa cynapium                                        6
     Aethusa cyanapium var. domestica                        6
     Aethusa cynapium subsp. agrestis                        0
     Aethusa cynapium subsp. agrestis                        6
     Aethusa cynapium                                        0
     Aethusa cynapium s. cynapium                            0
     Aethusa cynapium s. cynapium                            6
     Aethusa cynapium subsp. cynapium                        0
     Aethusa cynapium subsp. cynapium                        6
     Aethusa cynapium subsp. cynapioides                     6
     Aethusa cynapium subsp. elata                           6

Aethusa species                                           -  6
     Aethusa species                                         6
     Aethusa species                                         0

Aesculus hippocastanum                                    -  1
     Aesculus hippocastanum                                  1
     Aesculus hippocastanum                                  2
     Aesculus hippocastanum                                  3

Aesculus hippocastanum                                    -  4
     Aesculus hippocastanum                                  4
     Aesculus hippocastanum                                  5

Aesculus hippocastanum                                    -  6
     Aesculus hippocastanum                                  6
     Aesculus hippocastanum                                  7
     Aesculus hippocastanum                                  8

Agrimonia eupatoria                                       -  6
     Agrimonia eupatoria                                     0
     Agrimonia eupatoria                                     6
     Agrimonia eupatoria s. eupatoria                        0
     Agrimonia eupatoria s. eupatoria                        6
     Agrimonia eupatoria subsp. eupatoria                    0
     Agrimonia eupatoria subsp. eupatoria                    6

Agrimonia procera                                         -  6
     Agrimonia procera                                       6
     Agrimonia procera                                       0
     Agrimonia eupatoria subsp. procera                      6
     Agrimonia eupatoria s. procera                          6

Agrimonia pilosa                                          -  6
     Agrimonia pilosa                                        6
     Agrimonia pilosa                                        0

Agrimonia repens                                          -  6
     Agrimonia odorata                                       0
     Agrimonia odorata                                       6

Agrimonia species                                         -  6
     Agrimonia species                                       6
     Agrimonia species                                       0

Agrostemma githago                                        -  6
     Agrostemma githago                                      6
     Agrostemma githago                                      0
     Agrostemma githago subsp. githago                       6

Agrostis canina                                           -  6
     Agrostis canina agg.                                    6
     Agrostis canina agg.                                    0
     Agrostis canina ag.                                     6
     Agrostis canina ag.                                     0
     Agrostis canina                                         6
     Agrostis canina                                         0
     Agrostis canina subsp. canina                           6
     Agrostis canina subsp. canina                           0
     Agrostis canina var. stolonifera                        0
     Agrostis canina var. stolonifera                        6
     Agrostis cfr. canina                                    6
     Agrostis canina subsp. montana                          6

Agrostis capillaris                                       -  6
     Agrostis capillaris                                     6
     Agrostis capillaris                                     5
     Agrostis capillaris                                     4
     Agrostis capillaris                                     0
     Agrostis vulgaris                                       6
     Agrostis vulgaris                                       0
     Agrostis tenuis                                         0
     Agrostis tenuis                                         6
     Agrostis vulagris                                       6
     Agrostis vulgaris                                       9
 
Agrostis gigantea                                         -  6
     Agrostis gigantea                                       6
     Agrostis gigantea                                       0
     Agrostis gigantea s. gigantea                           0
     Agrostis gigantea s. gigantea                           6
     Agrostis gigantea subsp. gigantea                       0
     Agrostis gigantea subsp. gigantea                       6
  
Agrostis stolonifera                                      -  6
     Agrostis alba                                           6
     Agrostis alba                                           0
     Agrostis alba                                           9
     Agrostis stolonifera                                    6
     Agrostis stolonifera                                    0
     Agrostis stolonifera ag. L.                             6
     Agrostis stolonifera ag. L.                             0
     Agrostis alba var. prorepens                            6
     Agrostis alba s. stolonifera                            6
     Agrostis alba subsp. stolonifera                        6
     Agrostis stolonifera var. prorepens                     6
     Agrostis stolonifera subsp. stolonifera                 6

Agrostis vinealis                                         -  6
     Agrostis vinealis                                       0
     Agrostis vinealis                                       6
     Agrostis canina ssp. arida                              6
     Agrostis canina subsp. arida                            6
     Agrostis canina s. arida                                6

Agrostis rupestris                                        -  6
     Agrostis rupestris                                      0
     Agrostis rupestris                                      6
     Agrostis rupestris subsp. rupestris                     6

Ailanthus altissima                                       -  1
     Ailanthus altissima                                     1
     Ailanthus altissima                                     2
     Ailanthus altissima                                     3

Ailanthus altissima                                       -  4
     Ailanthus altissima                                     4
     Ailanthus altissima                                     5

Ailanthus altissima                                       -  6
     Ailanthus altissima                                     0
     Ailanthus altissima                                     6
     Ailanthus altissima                                     7
     Ailanthus altissima                                     8

Aira caryophyllea                                         -  6
     Aira caryophyllea                                       0
     Aira caryophyllea                                       6
     Aira caryophyllea s. caryophyllea                       0
     Aira caryophyllea s. caryophyllea                       6
     Aira caryophyllea subsp. caryophyllea                   0
     Aira caryophyllea subsp. caryophyllea                   6

Aira praecox                                              -  6
     Aira praecox                                            6
     Aira praecox                                            0

Aira species                                              -  6
     Aira species                                            6
     Aira species                                            0

Ajuga genevensis                                          -  6
     Ajuga genevensis                                        0
     Ajuga genevensis                                        6

Ajuga pyramidalis                                         -  6
     Ajuga pyramidalis                                       0
     Ajuga pyramidalis                                       6

Ajuga reptans                                             -  6
     Ajuga reptans                                           6
     Ajuga reptans                                           0

Ajuga chamaepitys                                         -  6
     Ajuga chamaepitys                                       6
     Ajuga chamaepitys                                       0
     Ajuga chamaepitys subsp. chamaepitys                    6

Alchemilla alpina                                         -  6
     Alchemilla alpina                                       0
     Alchemilla alpina                                       6

Alchemilla vulgaris agg.                                  -  6
     Alchemilla vulgaris agg.                                6
     Alchemilla vulgaris s. l.                               6
     Alchemilla walasii                                      0
     Alchemilla walasii                                      6
     Alchemilla acutigula                                    6
     Alchemilla acutigula                                    0
     Alchemilla baltica                                      0
     Alchemilla cymatophylla                                 0
     Alchemilla cymatophylla                                 6
     Alchemilla acutiloba                                    6
     Alchemilla acutiloba                                    9
     Alchemilla acutiloba                                    6
     Alchemilla acutiloba                                    0
     Alchemilla crinita                                      6
     Alchemilla crinita                                      5
     Alchemilla crinita                                      0
     Alchemilla monticola                                    6
     Alchemilla monticola                                    0
     Alchemilla gracilis                                     6
     Alchemilla gracilis                                     0
     Alchemilla pastoralis                                   6 
     Alchemilla xanthochlora                                 6
     Alchemilla xanthochlora                                 0
     [Alchemilla cf. xanthochlora]                           0
     Alchemilla sylvestris                                   6
     Alchemilla filicaulis                                   6
     Alchemilla filicaulis                                   0
     Alchemilla filicaulis subsp. vestita                    6
     Alchemilla filicaulis subsp. vestita                    0
     Alchemilla filicaulis s. vestita                        6
     Alchemilla filicaulis s. vestita                        0
     Alchemilla propinqua                                    6
     Alchemilla propinqua                                    0
     Alchemilla subcrenata                                   6
     Alchemilla subcrenata                                   5
     Alchemilla subcrenata                                   0
     Alchemilla micans                                       6
     Alchemilla micans                                       0
     Alchemilla glomerulans                                  0
     Alchemilla glomerulans                                  6

Alchemilla glabra s. l.                                   -  6
     Alchemilla glabra                                       6
     Alchemilla glabra                                       5
     Alchemilla obtusa                                       0
     Alchemilla obtusa                                       6
     Alchemilla kotulae                                      0
     Alchemilla kotulae                                      6
     Alchemilla alpestris                                    0
     Alchemilla alpestris                                    6
     Alchemilla straminea                                    0
     Alchemilla straminea                                    6
     Alchemilla subtatrica                                   0
     Alchemilla subtatrica                                   6

Alchemilla species                                        -  6
     Alchemilla species                                      0
     Alchemilla species                                      6
     Alchemilla species                                      9

Alchemilla fissa s. l.                                    -  6
     Alchemilla fissa                                        6
     Alchemilla pyrenaica                                    6
     Alchemilla incisa                                       6
     Alchemilla vallesiaca                                   0 
     Alchemilla vallesiaca                                   6 
     Alchemilla gorcensis                                    6
     Alchemilla gorcensis                                    0
     Alchemilla pyrenaica                                    6

Alchemilla hybrida agg.                                   -  6
     Alchemilla flabellata                                   0
     Alchemilla flabellata                                   6
     Alchemilla glaucescens                                  0
     Alchemilla glaucescens                                  6
     Alchemilla glaucescens                                  6
     Alchemilla plicata                                      6
     Alchemilla plicata                                      0
     Alchemilla colorata                                     0
     Alchemilla colorata                                     6

Alisma gramineum                                          -  6
     Alisma gramineum                                        0
     Alisma gramineum                                        6

Alisma lanceolatum                                        -  6
     Alisma lanceolatum                                      6
     Alisma lanceolatum                                      0

Alisma plantago-aquatica                                  -  6
     Alisma plantago-aquatica                                6
     Alisma plantago-aquatica                                0

Alliaria petiolata                                        -  6
     Alliaria petiolata                                      6
     Alliaria officinalis                                    6
     Alliaria petiolata                                      0

Allium angulosum                                          -  6
     Allium angulosum                                        6
     Allium angulosum                                        0
     Allium acutangulum                                      6

Allium oleraceum                                          -  6
     Allium oleraceum                                        6
     Allium oleraceum                                        0
     [Allium cf. oleraceum]                                  0

Allium lusitanicum                                        -  6
     Allium senescens ssp. montanum                          6
     Allium senescens subsp. montanum                        6
     Allium senescens                                        6
     Allium montanum                                         6
     Allium senescens                                        0
     Allium senescens subsp. montanum                        0
     Allium lusitanicum                                      6

Allium schoenoprasum                                      -  6
     Allium schoenoprasum                                    0
     Allium schoenoprasum                                    6
     Allium schoenoprasum var. schoenoprasum                 0
     Allium schoenoprasum var. schoenoprasum                 6
     Allium schoenoprasum subsp. schoenoprasum               6
     Allium schoenoprasum subsp. sibiricum                   6
     Allium sibiricum                                        6

Allium scorodoprasum                                      -  6
     Allium scorodoprasum subsp. rotundum                    6
     Allium scorodoprasum                                    6
     Allium scorodoprasum                                    0
     Allium scorodoprasum s. scorodoprasum                   6
     Allium scorodoprasum s. scorodoprasum                   0
     Allium scorodoprasum subsp. scorodoprasum               6
     Allium scorodoprasum subsp. scorodoprasum               0
     Allium schoenoprasum var. alvarense                     0
     Allium schoenoprasum var. alvarense                     6

Allium vineale                                            -  6
     Allium vineale                                          6
     Allium vineale                                          0
     [Allium cf. vineale]                                    0

Allium species                                            -  6
     Allium species                                          0
     Allium species                                          6

Alnus glutinosa                                           -  1
     Alnus glutinosa                                         1
     Alnus glutinosa                                         3
     Alnus glutinosa                                         2

Alnus glutinosa                                           -  4
     Alnus glutinosa                                         4
     Alnus glutinosa                                         5

Alnus glutinosa                                           -  6
     Alnus glutinosa                                         6
     Alnus glutinosa                                         7
     Alnus glutinosa                                         8

Alnus incana                                              -  1
     Alnus incana                                            1
     Alnus incana                                            2
     Alnus incana                                            3
     Alnus incana subsp. incana                              1
     Alnus incana subsp. incana                              2
     Alnus incana subsp. incana                              3

Alnus incana                                              -  4
     Alnus incana                                            4
     Alnus incana                                            5
     Alnus incana subsp. incana                              4
     Alnus incana subsp. incana                              5

Alnus incana                                              -  6
     Alnus incana                                            7
     Alnus incana                                            6
     Alnus incana                                            8
     Alnus incana s. incana                                  6
     Alnus incana subsp. incana                              0

Alnus viridis                                             -  4
     Alnus viridis                                           1
     Alnus viridis                                           2
     Alnus viridis                                           3
     Alnus viridis                                           4
     Alnus viridis                                           5

Alnus viridis                                             -  6
     Alnus viridis                                           0
     Alnus viridis                                           6
     Alnus viridis                                           7
     Alnus viridis                                           8

Alnus species                                             -  1
     Alnus species                                           1
     Alnus species                                           2
     Alnus species                                           3

Alnus species                                             -  4
     Alnus species                                           4
     Alnus species                                           5

Alnus species                                             -  6
     Alnus species                                           0
     Alnus species                                           6
     Alnus species                                           7
     Alnus species                                           8

Alopecurus arundinaceus                                   -  6
     Alopecurus arundinaceus                                 0
     Alopecurus arundinaceus                                 6
     Alopecurus arundinaceus subsp. exserens                 0
     Alopecurus arundinaceus subsp. exserens                 6

Alopecurus aequalis                                       -  6
     Alopecurus aequalis                                     0
     Alopecurus aequalis                                     6
     Alopecurus aequalis                                     5

Alopecurus haussknechtianus                               -  6
     Alopecurus haussknechtianus                             0
     Alopecurus haussknechtianus                             6

Alopecurus geniculatus                                    -  6
     Alopecurus geniculatus                                  0
     Alopecurus geniculatus                                  6

Alopecurus pratensis                                      -  6
     Alopecurus pratensis                                    0
     Alopecurus pratensis                                    6
     Alopecurus pratensis s. pratensis                       0
     Alopecurus pratensis s. pratensis                       6
     Alopecurus pratensis subsp. pratensis                   0
     Alopecurus pratensis subsp. pratensis                   6
     [Cf. Alopecurus pratensis]                              0

Alyssum alyssoides                                        -  6
     Alyssum alyssoides                                      6
     Alyssum alyssoides                                      0
     Alyssum calycinum                                       6

Alyssum montanum                                          -  6
     Alyssum montanum                                        0
     Alyssum montanum                                        6
     Alyssum montanum subsp. montanum                        0
     Alyssum montanum subsp. montanum                        6
     Alyssum montanum s. montanum                            0
     Alyssum montanum s. montanum                            6
     Alyssum montanum s. gmelinii                            6
     Alyssum montanum s. gmelinii                            0
     Alyssum montanum subsp. gmelinii                        6
     Alyssum montanum subsp. gmelinii                        0

Amaranthus graecizans                                     -  6
     Amaranthus graecizans                                   6
     Amaranthus graecizans                                   0
     Amaranthus graecizans subsp. graecizans                 6

Amaranthus blitum                                         -  6
     Amaranthus lividus                                      6
     Amaranthus lividus f. microphyllus                      6
     Amaranthus blitum                                       6

Amaranthus retroflexus                                    -  6
     Amaranthus retroflexus                                  6
     Amaranthus retroflexus                                  0

Amaranthus hybridus agg.                                  -  6
     Amaranthus chlorostachys                                6
     Amaranthus chlorostachys                                0
     Amaranthus hybridus                                     6

Amaranthus species                                        -  6
     Amaranthus species                                      6
     Amaranthus species                                      0
     Amaranthus species                                      7

Amelanchier ovalis                                        -  1
     Amelanchier ovalis                                      1
     Amelanchier ovalis                                      2
     Amelanchier ovalis                                      3
     Amelanchier ovalis subsp. ovalis                        1
     Amelanchier ovalis subsp. ovalis                        2
     Amelanchier ovalis subsp. ovalis                        3

Amelanchier ovalis                                        -  4
     Amelanchier ovalis                                      4
     Amelanchier ovalis                                      5
     Amelanchier ovalis subsp. ovalis                        4
     Amelanchier ovalis subsp. ovalis                        5

Amelanchier ovalis                                        -  6
     Amelanchier ovalis                                      7
     Amelanchier ovalis                                      6
     Amelanchier ovalis                                      8
     Amelanchier ovalis subsp. ovalis                        6
     Amelanchier ovalis subsp. ovalis                        0
     Amelanchier ovalis subsp. ovalis                        7

Amelanchier species                                       -  1
     Amelanchier species                                     1
     Amelanchier species                                     2
     Amelanchier species                                     3

Amelanchier species                                       -  4
     Amelanchier species                                     4
     Amelanchier species                                     5

Amelanchier species                                       -  6
     Amelanchier species                                     0
     Amelanchier species                                     6
     Amelanchier species                                     7
     Amelanchier species                                     8

Amelanchier spicata                                       -  1
     Amelanchier spicata                                     1
     Amelanchier spicata                                     2
     Amelanchier spicata                                     3

Amelanchier spicata                                       -  4
     Amelanchier spicata                                     4
     Amelanchier spicata                                     5

Amelanchier spicata                                       -  6
     Amelanchier spicata                                     0
     Amelanchier spicata                                     6
     Amelanchier spicata                                     7
     Amelanchier spicata                                     8

Ammophila arenaria                                        -  6
     Ammophila arenaria                                      0
     Ammophila arenaria                                      6
     Ammophila arenaria s. arenaria                          0
     Ammophila arenaria s. arenaria                          6
     Ammophila arenaria subsp. arenaria                      0
     Ammophila arenaria subsp. arenaria                      6

Anagallis arvensis                                        -  6
     Anagallis arvensis                                      0
     Anagallis arvensis                                      6
     Anagalis arvensis                                       6
     Anagallis arvensis subsp. arvensis                      6

Anagallis foemina                                         -  6
     Anagalis coerulea                                       0
     Anagalis coerulea                                       6
     Anagallis foemina                                       6
     Anagallis foemina                                       0

Anchusa officinalis                                       -  6
     Anchusa officinalis                                     6
     Anchusa officinalis                                     0

Androsace septentrionalis                                 -  6
     Androsace septentrionalis                               6
     Androsace septentrionalis                               0

Anemone nemorosa                                          -  6
     Anemone nemorosa                                        6
     Anemone nemorosa                                        0

Anemone sylvestris                                        -  6
     Anemone sylvestris                                      6
     Anemone sylvestris                                      0

Angelica archangelica                                     -  6
     Angelica archangelica                                   0
     Angelica archangelica                                   6
     Angelica archangelica s. l.                             0
     Angelica archangelica s. l.                             6
     Angelica archangelica s. litoralis                      0
     Angelica archangelica s. litoralis                      6
     Angelica archangelica subsp. litoralis                  0
     Angelica archangelica subsp. litoralis                  6
     Angelica archangelica subsp. archangelica               0
     Angelica archangelica subsp. archangelica               6
     Archangelica litoralis                                  6
     Archangelica litoralis                                  6

Angelica palustris                                        -  6
     Angelica palustris                                      6
     Ostericum palustre                                      6

Angelica sylvestris                                       -  6
     Angelica sylvestris                                     6
     Angelica sylvestris                                     0
     Angelica montana                                        6
     Angelica sylvestris subsp. sylvestris                   6

Anisantha sterilis                                        -  6
     Bromus sterilis                                         6
     Bromus sterilis                                         0
     [Bromus cf. sterilis]                                   0
     [Bromus cf. sterilis]                                   6

Anisantha tectorum                                        -  6
     Bromus tectorum                                         0
     Bromus tectorum                                         4
     Bromus tectorum                                         6 
     [Bromus cf. tectorum]                                   0
     [Bromus cf. tectorum]                                   6

Antennaria carpatica                                      -  6
     Antenaria carpatica                                     6
     Antenaria carpatica                                     0

Antennaria dioica                                         -  6
     Antennaria dioica                                       0
     Antennaria dioica                                       6
     Antenaria dioica                                        0
     Antenaria dioica                                        6

Anthemis arvensis                                         -  6
     Anthemis arvensis                                       0
     Anthemis arvensis                                       6
     Anthemis arvensis s. arvensis                           0
     Anthemis arvensis s. arvensis                           6
     Anthemis arvensis subsp. arvensis                       0
     Anthemis arvensis subsp. arvensis                       6

Cota tinctoria                                            -  6
     Anthemis tinctoria                                      0
     Anthemis tinctoria                                      6
     Anthemis tinctoria s. tinctoria                         0
     Anthemis tinctoria s. tinctoria                         6
     Anthemis tinctoria subsp. tinctoria                     0
     Anthemis tinctoria subsp. tinctoria                     6
     Cota tinctoria subsp. tinctoria                         6

Anthericum liliago                                        -  6
     Anthericum liliago                                      6
     Anthericum liliago                                      0

Anthericum ramosum                                        -  6
     Anthericum ramosum                                      6
     Anthericum ramosum                                      0

Anthoxanthum odoratum                                     -  6
     Anthoxanthum odoratum                                   6
     Anthoxanthum odoratum s. l.                             6
     Anthoxanthum odoratum                                   0
     Anthoxanthum odoratum                                   9

Anthoxanthum alpinum                                      -  6
     Anthoxanthum alpinum                                    6
     Anthoxanthum alpinum                                    0

Anthoxanthum aristatum                                    -  6
     Anthoxanthum aristatum                                  0
     Anthoxanthum aristatum                                  6
     Anthoxanthum aristatum s. aristatum                     0
     Anthoxanthum aristatum s. aristatum                     6
     Anthoxanthum aristatum subsp. aristatum                 0
     Anthoxanthum aristatum subsp. aristatum                 6

Anthriscus sylvestris                                     -  6
     Anthriscus sylvestris                                   6
     Anthriscus sylvestris                                   0
     Anthriscus sylvestris subsp. sylvestris                 6

Anthriscus nitidus                                        -  6
     Anthriscus nitida                                       6
     Anthriscus nitida                                       0
     Anthriscus nitidus                                      6

Anthriscus caucalis                                       -  6
     Anthriscus caucalis                                     6
     Anthriscus caucalis                                     0
     Torilis anthriscus                                      6

Anthyllis vulneraria agg.                                 -  6
     Anthyllis vulneraria                                    6
     Anthyllis vulneraria                                    0 
     Anthyllis vulneraria subsp. vulneraria                  6 
     Anthyllis vulneraria subsp. maritima                    6
     Anthyllis vulneraria var. maritima                      6
     Anthyllis vulneraria subsp. alpicola                    6
     Anthyllis vulneraria subsp. linnaei                     6
     Anthyllis vulneraria subsp. polyphylla                  6
     Anthyllis vulneraria s. polyphylla                      6
     Anthyllis vulneraria s. polyphylla                      0
     [Anthyllis vulneraria s. polyph./vuln.]                 0
     Anthyllis vulneraria                                    6
     Anthyllis vulneraria                                    0 
     Anthyllis vulneraria s. vulneraria                      0 
     Anthyllis vulneraria s. vulneraria                      6
     Anthyllis vulneraria subsp. vulneraria                  6
     Anthyllis vulneraria subsp. vulneraria                  0
     Anthyllis alpestris                                     6
     Anthyllis species                                       6
     Anthyllis vulneraria subsp. alpestris                   6
     Anthyllis vulneraria subsp. alpestris                   0
     Anthyllis vulneraria subsp. alpicola                    6
     [Anthyllis vulneraria s. maritima/vuln.]                0 
     Anthyllis vulneraria s. maritima                        6
     Anthyllis vulneraria s. maritima                        0
     Anthyllis vulneraria subsp. maritima                    0
     Anthyllis vulneraria subsp. maritima                    6
     Anthyllis vulneraria var. affinis                       6

Arenaria gothica                                          -  6  
     Arenaria gothica                                        0
     Arenaria gothica                                        6 

Apera spica-venti                                         -  6
     Apera spica-venti                                       0
     Apera spica-venti                                       6
     Apera spica-venti s. spica-venti                        0
     Apera spica-venti s. spica-venti                        6
     Apera spica-venti subsp. spica-venti                    0
     Apera spica-venti subsp. spica-venti                    6

Aphanes arvensis                                          -  6
     Aphanes arvensis                                        6
     Aphanes arvensis                                        0
     Aphanes arvensis                                        9

Aphanes microcarpa                                        -  6
     Aphanes microcarpa                                      0
     Aphanes inexspectata                                    6
     Aphanes inexspectata                                    0

Arabidopsis thaliana                                      -  6
     Arabidopsis thaliana                                    0
     Arabidopsis thaliana                                    6

Arabidopsis neglecta                                      -  6
     Cardaminopsis neglecta                                  6
     Cardaminopsis neglecta                                  0

Arabis alpina                                             -  6
     Arabis alpina                                           0
     Arabis alpina                                           6
     Arabis alpina subsp. alpina                             6

Arabis ciliata                                            -  6
     Arabis corymbiflora                                     6
     Arabis ciliata                                          6

Arabis hirsuta agg.                                       -  6
     Arabis hirsuta v. hirsuta                               0
     Arabis hirsuta v. hirsuta                               6 
     Arabis hirsuta                                          6
     Arabis hirsuta                                          0
     Arabis hirsuta var. glaberrima                          0
     Arabis hirsuta var. glaberrima                          6
     Arabis planisiliqua subsp. planisiliqua                 6
     Arabis planisiliqua                                     6
     Arabis planisiliqua                                     0
     Arabis planisiliqua subsp. nemorensis                   6
     Arabis nemorensis                                       6
     Arabis sagittata                                        6
     Arabis sagittata                                        0

Arabis auriculata                                         -  6
     Arabis recta                                            6
     Arabis recta                                            0

Arabis glabra                                             -  6
     Arabis glabra                                           6
     Turritis glabra                                         6
     Arabis glabra                                           0

Arctium minus                                             -  6
     Arctium minus                                           6
     Arctium minus                                           7
     Arctium minus                                           0

Arctium lappa                                             -  6
     Arctium majus                                           0
     Arctium majus                                           6
     Arctium lappa                                           6

Arctium tomentosum                                        -  6
     Arctium tomentosum                                      7
     Arctium tomentosum                                      6
     Lappa tomentosa                                         6

Arctostaphylos uva-ursi                                   -  6
     Arctostaphylos uva-ursi                                 6
     Arctostaphylos uva-ursi                                 4
     Arctostaphylos uva-ursi                                 0
     Arctostaphylos uva-ursi subsp. uva-ursi                 6

Arenaria ciliata                                          -  6
     Arenaria ciliata                                        6
     Arenaria ciliata                                        0
     Arenaria ciliata subsp. ciliata                         6

Arenaria procera                                          -  6
     Arenaria graminifolia                                   0
     Arenaria graminifolia                                   6
     Arenaria procera subsp. procera                         6

Arenaria serpyllifolia agg.                               -  6
     Arenaria serpyllifolia                                  6
     Arenaria serpyllifolia                                  0
     Arenaria serpyllifolia agg.                             6
     Arenaria leptoclados                                    6
     Arenaria leptoclados                                    0
     Arenaria serpyllifolia s. leptoclados                   6
     Arenaria serpyllifolia s. leptoclados                   0
     Arenaria serpyllifolia s. serpyllifolia                 0 
     Arenaria serpyllifolia s. serpyllifolia                 6 
     Arenaria serpyllifolia subsp. leptoclados               6
     Arenaria serpyllifolia subsp. leptoclados               0
     Arenaria serpyllifolia subsp. serpyllifolia             0 
     Arenaria serpyllifolia subsp. serpyllifolia             6
     Arenaria serpyllifolia var. viscida                     0
     Arenaria serpyllifolia var. viscida                     6

Arnoseris minima                                          -  6
     Arnoseris minima                                        0
     Arnoseris minima                                        6

Armeria maritima s. l.                                    -  6
     Armeria elongata                                        6
     Armeria elongata                                        0
     Armeria elongata                                        6
     Armeria elongata                                        0
     Armeria maritima subsp. elongata                        6
     Armeria maritima subsp. elongata                        0
     Armeria maritima ssp. elongata                          6
     Armeria maritima s. elongata                            6 
     Armeria maritima s. elongata                            0
     Armeria maritima subsp. maritima                        6
     Armeria maritima                                        6
     Armeria maritima subsp. maritima                        6
     Armeria maritima subsp. maritima                        0
     Armeria maritima                                        0
     Armeria maritima s. maritima                            6
     Armeria maritima s. maritima                            0
     Armeria vulgaris s. l.                                  6
     Armeria vulgaris                                        6
     Armeria maritima subsp. alpina                          6
     Armeria maritima subsp. maritima                        6
     Armeria maritima subsp. elongata                        6

Armoracia rusticana                                       -  6
     Armoracia rusticana                                     0
     Armoracia rusticana                                     6
     Armoratia rusticana                                     0
     Armoratia rusticana                                     6
     Armoratia lapatifolia                                   6
     Armoratia lapatifolia                                   0
     Armoratia lapathifolia                                  0
     Armoratia lapathifolia                                  6

Arum cylindraceum                                         -  6
     Arum alpinum                                            6
     Arum orientale                                          6
     Arum orientale subsp. alpinum                           6
     Arum species                                            6
  
Arnica montana                                            -  6
     Arnica montana                                          6
     Arnica montana                                          0
     Arnica montana subsp. montana                           6

Arrhenatherum elatius                                     -  6
     Arrhenatherum elatius                                   6
     Arrhenatherum species                                   6
     Arrhenatherum elatius                                   0
     Arrhenatherum elatius                                   9
     Avena elatior                                           6
     Arrhenatherum elatius subsp. elatius                    6

Artemisia absinthium                                      -  6
     Artemisia absinthium                                    6
     Artemisia absinthium                                    0

Artemisia campestris s. l.                                -  6
     Artemisia campestris                                    6
     Artemisia campestris                                    8
     Artemisia campestris                                    0
     Artemisia campestris s. campestris                      0
     Artemisia campestris s. campestris                      6
     Artemisia campestris subsp. campestris                  0
     Artemisia campestris subsp. campestris                  6
     Artemisia campestris subsp. inodora                     6
     Artemisia campestris subsp. sericea                     6
     Artemisia campestris subsp. sericea                     0
     Artemisia campestris s. sericea                         6
     Artemisia campestris s. sericea                         0
     Artemisia campestris var. sericea                       6

Artemisia vulgaris                                        -  6
     Artemisia vulgaris                                      5
     Artemisia vulgaris                                      6
     Artemisia vulgaris                                      7
     Artemisia vulgaris                                      0

Artemisia oelandica                                       -  6
     Artemisia oelandica                                     0
     Artemisia oelandica                                     6

Artemisia rupestris                                       -  6
     Artemisia rupestris                                     0
     Artemisia rupestris                                     6

Artemisia umbelliformis                                   -  6
     Artemisia eriantha                                      6
     Artemisia umbelliformis subsp. eriantha                 6

Artemisia species                                         -  6
     Artemisia species                                       0
     Artemisia species                                       6

Aruncus dioicus                                           -  6
     Aruncus dioicus                                         0
     Aruncus dioicus                                         6
     Aruncus sylvestris                                      0
     Aruncus sylvestris                                      6
     Aruncus sylvestrer                                      6
     Aruncus vulgaris                                        6
     Aruncus silvester                                       6
 
Asarum europaeum                                          -  6
     Asarum europaeum                                        0
     Asarum europaeum                                        6
     Asarum europaeum s. europaeum                           0
     Asarum europaeum s. europaeum                           6
     Asarum europaeum subsp. europaeum                       0
     Asarum europaeum subsp. europaeum                       6
     Asarum europaeum subsp. auropaeum?                      6

Asparagus officinalis                                     -  6
     Asparagus officinalis                                   0
     Asparagus officinalis                                   6
     Asparagus officinalis s. officinalis                    0
     Asparagus officinalis s. officinalis                    6
     Asparagus officinalis subsp. officinalis                0
     Asparagus officinalis subsp. officinalis                6
     Asparagus tenuifolius                                   6
     Asparagus tenuifolius                                   0

Asperula tinctoria                                        -  6
     Asperula tinctoria                                      6
     Asperula tinctoria                                      0

Asperula cynanchica                                       -  6
     Asperula cynanchica                                     6
     Asperula cynanchica                                     0
     Asperula cynanchica subsp. cynanchica                   6
     Asperula cynanchica subsp. cynanchica                   0

Asplenium ruta-muraria                                    -  6
     Asplenium ruta-muraria                                  0
     Asplenium ruta-muraria                                  6
     Asplenium ruta-muraria s. ruta-muraria                  0
     Asplenium ruta-muraria s. ruta-muraria                  6
     Asplenium ruta-muraria subsp. ruta-muraria              0
     Asplenium ruta-muraria subsp. ruta-muraria              6

Asplenium adulterinum                                     -  6
     Asplenium adulterinum                                   6
     Asplenium adulterinum                                   0
     Asplenium adulterinum subsp. adulterinum                6

Asplenium septentrionale                                  -  6
     Asplenium septentrionale                                6
     Asplenium septentrionale                                0

Asplenium trichomanes                                     -  6
     Asplenium trichomanes                                   6
     Asplenium trichomanes                                   0
     Asplenium trichomanes subsp. quadrivalens               0
     Asplenium trichomanes subsp. quadrivalens               6
     Asplenium trichomanes subsp. trichomanes                0
     Asplenium trichomanes subsp. trichomanes                6

Aster amellus                                             -  6
     Aster amellus                                           6
     Aster amellus                                           0

Galatella linosyris                                       -  6
     Aster linosyris                                         6
     Aster linosyris                                         0
     Linosyris vulgaris                                      6
     Galatella linosyris                                     6

Symphyotrichum novi-belgii                                -  6
     Aster novi-belgii                                       6
     Symphyotrichum novi-belgii                              6

Symphyotrichum lanceolatum                                -  6
     Aster lanceolatus                                       6
     Aster lanceolatus                                       0
     Symphyotrichum lanceolatum                              6

Symphyotrichum parviflorum                                -  6
     Aster parviflorus                                       6
     Aster tradescantii                                      6
     Aster tradescantii                                      0
     Symphyotrichum parviflorum                              6

Symphyotrichum salignum                                   -  6
     Symphyotrichum salignum                                 6
     Aster salignus                                          6
     Aster salignus                                          0

Tripolium pannonicum                                      -  6
     Aster tripolium s. tripolium                            6
     Aster tripolium s. tripolium                            0
     Aster tripolium subsp. tripolium                        6
     Aster tripolium subsp. tripolium                        0
     Tripolium vulgare                                       6
     Tripolium pannonicum subsp. tripolium                   6
     Aster tripolium                                         6 
     Tripolium pannonicum subsp. pannonicum                  6

Astragalus arenarius                                      -  6
     Astragalus arenarius                                    6
     Astragalus arenarius                                    0

Astragalus australis                                      -  6
     Astragalus australis                                    6
     Astragalus australis                                    0
     Astragalus australis subsp. australis                   6

Astragalus cicer                                          -  6
     Astragalus cicer                                        6
     Astragalus cicer                                        0

Astragalus danicus                                        -  6
     Astragalus danicus                                      6
     Astragalus danicus                                      0

Astragalus glycyphyllos                                   -  6
     Astragalus glycyphyllos                                 6
     Astragalus glycyphyllos                                 0

Astrantia major                                           -  6
     Astrantia major                                         0
     Astrantia major                                         6
     Astrantia major subsp. major                            6

Athyrium distentifolium                                   -  6
     Athyrium distentifolium                                 6
     Athyrium alpestre                                       6

Atriplex prostrata                                        -  6
     Atriplex hastata                                        6
     Atriplex hastata                                        0
     Atriplex hastata subsp. hastata                         6
     Atriplex hastata subsp. hastata                         0
     Atriplex prostrata subsp. latifolia                     6
     Atriplex prostrata                                      0
     Atriplex prostrata                                      6
     Atriplex hastata subsp. salina                          6
     Atriplex hastata var. salina                            6

Atriplex littoralis                                       -  6
     Atriplex litoralis                                      6
     Atriplex littoralis                                     6
     Atriplex litoralis                                      0
     Atriplex littoralis                                     0

Atriplex longipes                                         -  6
     Atriplex longipes                                       0
     Atriplex longipes                                       6

Atriplex sagittata                                        -  6
     Atriplex sagittata                                      6
     Atriplex nitens                                         6

Atriplex hortensis                                        -  6
     Atriplex hortensis                                      6
     Atriplex hortensis                                      0
     Atriplex microtheca                                     6

Atriplex x gustafssoniana                                 -  6
     Atriplex x gustafssoniana                               6
     Atriplex x gustafssoniana                               0

Atriplex patula                                           -  6
     Atriplex patula                                         6
     Atriplex patula                                         0

Atriplex species                                          -  6
     Atriplex species                                        6
     Atriplex species                                        0

Atropa bella-donna                                        -  6
     Atropa bella-donna                                      4
     Atropa bella-donna                                      5
     Atropa bella-donna                                      6
     Atropa bella-donna                                      7

Aurinia saxatilis                                         -  6
     Aurinia saxatilis subsp. saxatilis                      6
     Alyssum saxatile subsp. saxatile                        6
     Alyssum saxatile                                        6

Avena sativa                                              -  6
     Avena sativa                                            6
     Avena sativa                                            0
     Avena sativa s. sativa                                  0
     Avena sativa s. sativa                                  6
     Avena sativa subsp. sativa                              0
     Avena sativa subsp. sativa                              6
     Avena orientalis                                        6
     Avena sativa subsp. orientalis                          6

Avena nuda                                                -  6
     Avena nuda                                              6
     Avena nuda                                              0

Avena strigosa                                            -  6
     Avena strigosa                                          6
     Avena strigosa                                          0

Avena fatua                                               -  6
     Avena fatua                                             6
     Avena fatua                                             0

Azalea pontica                                            -  4
     Azalea pontica                                          0
     Azalea pontica                                          1
     Azalea pontica                                          2
     Azalea pontica                                          3
     Azalea pontica                                          4
     Azalea pontica                                          5
     Azalea pontica                                          6
     Azalea pontica                                          7
     Azalea pontica                                          8
     Azalea pontica                                          9

Helictochloa pratensis                                    -  6
     Avenula pratensis                                       0
     Avenula pratensis                                       6
     Avenula pratensis s. pratensis                          0
     Avenula pratensis s. pratensis                          6
     Avenula pratensis subsp. pratensis                      0
     Avenula pratensis subsp. pratensis                      6
     Avenastrum pratense                                     6
     Helictochloa pratensis subsp. pratensis                 6

Helictochloa planiculmis                                  -  6
     Avenula planiculmis                                     0
     Avenula planiculmis                                     6
     Helictochloa planiculmis                                0
     Helictochloa planiculmis                                6
     Helictotrichon planiculme                               6
     Avenastrum planiculme                                   6

Helictotrichon species                                    -  6
     Helictotrichon species                                  6
     Helictotrichon species                                  9

Avenula pubescens                                         -  6
     Avenula pubescens                                       0
     Avenula pubescens                                       6
     Avenastrum pubescens                                    6
     Avenula pubescens s. pubescens                          0
     Avenula pubescens s. pubescens                          6
     Avenula pubescens subsp. pubescens                      0
     Avenula pubescens subsp. pubescens                      6
     Avena pubescens                                         6
     Avenochloa pubescens                                    0
     Avenochloa pubescens                                    6

Helictochloa versicolor                                   -  6
     Avenula versicolor                                      6
     Avenastrum versicolor                                   6
     Helictochloa versicolor                                 6
     Helictochloa versicolor subsp. versicolor               6

Aquilegia vulgaris                                        -  6
     Aquilegia vulgaris                                      0
     Aquilegia vulgaris                                      6
     Aquilegia vulgaris s. vulgaris                          0
     Aquilegia vulgaris s. vulgaris                          6
     Aquilegia vulgaris subsp. vulgaris                      0
     Aquilegia vulgaris subsp. vulgaris                      6

Trichophorum alpinum                                      -  6
     Baeothryon alpinum                                      6
     Scirpus hudsonianus                                     6
     Trichophorum alpinum                                    6

Trichophorum cespitosum                                   -  6
     Baeothryon caespitosum                                  6
     Scirpus caespitosus                                     6
     Trichophorum caespitosum                                6

Barbarea species                                          -  6
     Barbarea species                                        0
     Barbarea species                                        1
     Barbarea species                                        2
     Barbarea species                                        3
     Barbarea species                                        4
     Barbarea species                                        5
     Barbarea species                                        6
     Barbarea species                                        7
     Barbarea species                                        8
     Barbarea species                                        9

Barbarea vulgaris                                         -  6
     Barbarea vulgaris                                       6
     Barbarea vulgaris                                       0
     Barbarea vulgaris subsp. arcuata                        6
     Barbarea vulgaris subsp. arcuata                        9
     Barbarea vulgaris subsp. vulgaris                       6

Bassia scoparia                                           -  6
     Bassia scoparia                                         0
     Bassia scoparia                                         6
     Kochia scoparia                                         0
     Kochia scoparia                                         6

Bassia laniflora                                          -  6
     Kochia arenaria                                         0
     Kochia arenaria                                         6
     Bassia laniflora                                        0
     Bassia laniflora                                        6
     Kochia laniflora                                        0
     Kochia laniflora                                        6

Begonia x tuberhybrida                                    -  6
     Begonia x tuberhybrida                                  4
     Begonia x tuberhybrida                                  6

Bellis perennis                                           -  6
     Bellis perennis                                         6
     Bellis perennis                                         0

Bellidiastrum michelii                                    -  6
     Aster bellidiastrum                                     6
     Aster bellidiastrum                                     0
     Bellidiastrum michelii                                  6
     Bellidiastrum michelii                                  0

Ballota nigra                                             -  6
     Ballota nigra                                           0
     Ballota nigra                                           6
     Ballota nigra s. nigra                                  0
     Ballota nigra s. nigra                                  6
     Ballota nigra subsp. nigra                              0
     Ballota nigra subsp. nigra                              6

Berberis vulgaris                                         -  4
     Berberis vulgaris                                       4
     Berberis vulgaris                                       5
     Berberis vulgaris s. vulgaris                           4
     Berberis vulgaris s. vulgaris                           5
     Berberis vulgaris subsp. vulgaris                       4
     Berberis vulgaris subsp. vulgaris                       5

Berberis vulgaris                                         -  6
     Berberis vulgaris                                       6
     Berberis vulgaris                                       7
     Berberis vulgaris                                       8
     Berberis vulgaris                                       9
     Berberis vulgaris s. vulgaris                           6
     Berberis vulgaris s. vulgaris                           6
     Berberis vulgaris s. vulgaris                           0
     Berberis vulgaris subsp. vulgaris                       6
     Berberis vulgaris subsp. vulgaris                       6
     Berberis vulgaris subsp. vulgaris                       0

Berberis thunbergii                                       -  4
     Berberis thunbergii                                     4
     Berberis thunbergii                                     5

Berberis thunbergii                                       -  6
     Berberis thunbergii                                     0
     Berberis thunbergii                                     6
     Berberis thunbergii                                     7
     Berberis thunbergii                                     8
     Berberis thunbergii                                     9

Berberis verruculosa                                      -  4
     Berberis verruculosa                                    1
     Berberis verruculosa                                    4
     Berberis verruculosa                                    5

Berberis verruculosa                                      -  6
     Berberis verruculosa                                    0
     Berberis verruculosa                                    6
     Berberis verruculosa                                    7
     Berberis verruculosa                                    8
     Berberis verruculosa                                    9

Berula erecta                                             -  6
     Berula erecta                                           0
     Berula erecta                                           6
     Berula angustifolia                                     6

Berteroa incana                                           -  6
     Berteroa incana                                         6
     Berteroa incana                                         0
     Berteroa incana                                         8

Beta vulgaris                                             -  6
     Beta vulgaris                                           6
     Beta vulgaris                                           4
     Beta vulgaris subsp. maritima                           6
     Beta vulgaris var. crassa                               6
     Beta vulgaris var. esculenta                            6

Betula humilis                                            -  4
     Betula humilis                                          4
     Betula humilis                                          5

Betula humilis                                            -  6
     Betula humilis                                          0
     Betula humilis                                          6
     Betula humilis                                          7
     Betula humilis                                          8

Betula pubescens var. glabrata                            -  1
     Betula pubescens var. glabrata                          1
     Betula pubescens var. glabrata                          2
     Betula pubescens var. glabrata                          3
     Betula pubescens var. glabrataa                         2
     Betula pubescens subsp. carpatica                       1
     Betula pubescens subsp. carpatica                       2
     Betula pubescens subsp. carpatica                       3

Betula pubescens var. glabrata                            -  4
     Betula pubescens var. glabrata                          4
     Betula pubescens var. glabrata                          5
     Betula pubescens var. glabrataa                         4
     Betula pubescens var. glabrataa                         5
     Betula pubescens subsp. carpatica                       4
     Betula pubescens subsp. carpatica                       5

Betula pubescens var. glabrata                            -  6
     Betula pubescens var. glabrata                          0
     Betula pubescens var. glabrata                          6
     Betula pubescens var. glabrata                          7
     Betula pubescens var. glabrata                          8
     Betula pubescens var. glabrataa                         0
     Betula pubescens subsp. carpatica                       0
     Betula pubescens subsp. carpatica                       6
     Betula pubescens subsp. carpatica                       7
     Betula pubescens subsp. carpatica                       8

Betula nana                                               -  4
     Betula nana                                             4
     Betula nana                                             5

Betula nana                                               -  6
     Betula nana                                             0
     Betula nana                                             6
     Betula nana                                             7
     Betula nana                                             8

Betula nigra                                              -  1
     Betula nigra                                            1
     Betula nigra                                            2
     Betula nigra                                            3

Betula nigra                                              -  4
     Betula nigra                                            4
     Betula nigra                                            5

Betula nigra                                              -  6
     Betula nigra                                            0
     Betula nigra                                            6
     Betula nigra                                            7
     Betula nigra                                            8

Betula pendula                                            -  1
     Betula pendula                                          1
     Betula pendula                                          2
     Betula pendula                                          3
     Betula obscura                                          1
     Betula obscura                                          2
     Betula obscura                                          3
     Betula verrucosa                                        1
     Betula verrucosa                                        2
     Betula verrucosa                                        3
     Betula pendula ssp. obscura                             1
     Betula pendula ssp. obscura                             2
     Betula pendula ssp. obscura                             3
     Betula oycoviensis                                      1
     Betula oycoviensis                                      2
     Betula oycoviensis                                      4

Betula pendula                                            -  4
     Betula pendula                                          4
     Betula pendula                                          5
     Betula obscura                                          4
     Betula obscura                                          5
     Betula verrucosa                                        4
     Betula verrucosa                                        5
     Betula pendula ssp. obscura                             4
     Betula pendula ssp. obscura                             5
     Betula oycoviensis                                      4
     Betula oycoviensis                                      5

Betula pendula                                            -  6
     Betula pendula                                          0
     Betula pendula                                          6
     Betula pendula                                          7
     Betula pendula                                          8
     Betula obscura                                          0
     Betula obscura                                          6
     Betula obscura                                          7
     Betula obscura                                          7
     Betula obscura                                          8
     Betula verrucosa                                        0
     Betula verrucosa                                        6
     Betula verrucosa                                        7
     Betula verrucosa                                        8
     Betula pendula ssp. obscura                             0
     Betula pendula ssp. obscura                             6
     Betula pendula ssp. obscura                             7
     Betula pendula ssp. obscura                             8
     Betula oycoviensis                                      0
     Betula oycoviensis                                      6
     Betula oycoviensis                                      7
     Betula oycoviensis                                      8
     Betula pendula subsp. pendula var. pendula?             6
     Betula pendula subsp. pendula var. pendula?             0

Betula pubescens                                          -  1
     Betula pubescens                                        1
     Betula pubescens                                        2
     Betula pubescens                                        3
     Betula carpatica+pubescens                              1
     Betula carpatica+pubescens                              2
     Betula carpatica+pubescens                              3
     Betula pubescens s. pubescens                           1
     Betula pubescens s. pubescens                           2
     Betula pubescens s. pubescens                           3

Betula pubescens                                          -  4
     Betula pubescens                                        4
     Betula pubescens                                        5
     Betula carpatica+pubescens                              4
     Betula carpatica+pubescens                              5
     Betula pubescens s. pubescens                           4
     Betula pubescens s. pubescens                           5

Betula pubescens                                          -  6
     Betula pubescens                                        0
     Betula pubescens                                        6
     Betula pubescens                                        7
     Betula pubescens                                        8
     Betula pubescens                                        9
     Betula carpatica+pubescens                              0
     Betula carpatica+pubescens                              6
     Betula carpatica+pubescens                              7
     Betula carpatica+pubescens                              8
     Betula pubescens s. pubescens                           0
     Betula pubescens s. pubescens                           6
     Betula pubescens s. pubescens                           7
     Betula pubescens s. pubescens                           8
     Betula pubescens s. pubescens                           9

Betula species                                            -  1
     Betula species                                          1
     Betula species                                          2
     Betula species                                          3

Betula species                                            -  4
     Betula species                                          4
     Betula species                                          5

Betula species                                            -  6
     Betula species                                          0
     Betula species                                          6
     Betula species                                          7
     Betula species                                          8
     Betula species                                          9

Bidens cernuus                                            -  6
     Bidens cernua                                           6
     Bidens cernua                                           0
     Bidens cernuus                                          0
     Bidens cernuus                                          6
     Bidens cernuus?                                         6

Bidens connatus                                           -  6
     Bidens connata                                          6
     Bidens connata                                          0
     Bidens connatus                                         6

Bidens frondosus                                          -  6
     Bidens frondosa                                         8
     Bidens frondosa                                         0
     Bidens frondosa                                         6
     Bidens frondosa                                         5
     Bidens frondosus                                        6
     Bidens melanocarpa                                      6

Bidens radiatus                                           -  6
     Bidens radiata                                          6
     Bidens radiata                                          0
     Bidens radiatus                                         6

Bidens tripartitus                                        -  6
     Bidens tripartita                                       5
     Bidens tripartita                                       0
     Bidens tripartita                                       6
     Bidens tripartitus                                      0
     Bidens tripartitus                                      6
     Bidens tripartitus                                      7
     Bidens tripartitus subsp. bullatus                      6
     Bidens bullta                                           0
     Bidens bullta                                           6
     Bidens bulltus                                          6
     Bidens bulltus                                          0
     Bidens tripartitus subsp. tripartitus                   6

Biscutella laevigata                                      -  6
     Biscutella laevigata                                    6
     Biscutella laevigata                                    0
     Biscutella laevigata subsp. laevigata                   6

Blysmus compressus                                        -  6
     Blysmus compressus                                      6
     Blysmus compressus                                      0

Bolboschoenus maritimus agg.                              -  6
     Bolboschoenus maritimus                                 6
     Bolboschoenus maritimus subsp. maritimus                6
     Scirpus maritimus subsp. maritimus                      6
     Scirpus maritimus subsp. maritimus                      4
     Scirpus maritimus subsp. maritimus                      0
     Scirpus maritimus s. maritimus                          0
     Bolboschoenus laticarpus                                6
     Bolboschoenus maritimus agg.                            6
     Bolboschoenus maritimus                                 6
     Bolboschoenus planiculmis                               6
     Bolboschoenus sp.                                       6
     Bolboschoenus yagara                                    6

Botrychium matricariifolium                               -  6
     Botrichium matricariifolium                             6
     Botrichium matricariifolium                             0
     Botrychium matricariifolium                             6
     Botrichium matricariaefolium                            6

Botrychium lunaria                                        -  6
     Botrichium lunaria                                      6
     Botrichium lunaria                                      0
     Botrychium lunaria                                      0 
     Botrychium lunaria                                      6

Botrychium multifidum                                     -  6
     Botrychium multifidum                                   6
     Botrychium multifidum                                   0

Brachypodium pinnatum                                     -  6
     Brachypodium pinnatum                                   0
     Brachypodium pinnatum                                   6
     Brachypodium pinnatum s. pinnatum                       0
     Brachypodium pinnatum s. pinnatum                       6
     Brachypodium pinnatum                                   9
     Brachypodium pinnatum subsp. pinnatum                   0
     Brachypodium pinnatum subsp. pinnatum                   6

Brachypodium sylvaticum                                   -  6
     Brachypodium sylvaticum                                 0
     Brachypodium sylvaticum                                 9
     Brachypodium sylvaticum                                 6
     Brachypodium sylvaticum s. sylvaticum                   0
     Brachypodium sylvaticum s. sylvaticum                   6
     [Brachypodium cf. sylvaticum]                           0
     Brachypodium sylvaticum subsp. sylvaticum               0
     Brachypodium sylvaticum subsp. sylvaticum               6

Brassica napus                                            -  6
     Brassica napus                                          6
     Brassica napus                                          7
     Brassica napus                                          0
     Brassica napus var. napobrassica                        6
     Brassica napus var. oleifera                            6

Brassica elongata                                         -  6
     Brassica elongata                                       0
     Brassica elongata                                       6
     Brassica elongata subsp. elongata                       6

Brassica rapa                                             -  6
     Brassica campestris var. autumnalis                     6
     Brassica campestris var. autumnalis                     7
     Brassica campestris var. autumnalis                     0
     Brassica campestris var. oleifera                       6
     Brassica rapa subsp. rapa                               6
     Brassica rapa                                           6
     Brassica rapa                                           7
     Brassica rapa                                           0
     Brassica rapa subsp. campestris                         6
     Brassica campestris                                     6
     Brassica rapa subsp. campestris                         6
     Brassica rapa subsp. oleifera                           6

Erucastrum gallicum                                       -  6
     Erucastrum gallicum                                     0

Brassica oleracea                                         -  6
     Brassica oleracea                                       6
     Brassica oleracea var. capitata                         6
     Brassica oleracea var. laciniata                        6

Briza media                                               -  6
     Briza media                                             6
     Briza species                                           6
     Briza media                                             0
     Briza media s. media                                    0
     Briza media s. media                                    6

Bromus arvensis                                           -  6 
     Bromus arvensis                                         0 
     Bromus arvensis                                         6
     Bromus arvensis subsp. arvensis                         6
 
Bromopsis erecta                                          -  6
     Bromus erectus                                          6
     Bromus erectus                                          0
     Bromopsis erecta                                        6
     Bromopsis erecta subsp. erecta                          6

Bromopsis benekenii                                       -  6
     Bromopsis benekenii                                     6
     Bromopsis benekenii                                     0
     Bromus ramosus subsp. benekenii                         6
     Bromus benekenii                                        6
     Bromus beneckeni                                        9
     Bromus beneckeni                                        6

Bromopsis ramosa                                          -  6
     Bromus ramosus                                          6
     Bromus ramosus                                          0

Ceratochloa carinata                                      -  6
     Ceratochloa carinata                                    6
     Ceratochloa carinata                                    0
     Bromus carinatus                                        6
     Bromus carinatus                                        0

Bromus hordeaceus                                         -  6
     Bromus mollis                                           6
     Bromus hordaceus                                        0
     Bromus hordaceus                                        6
     Bromus hordeaceus                                       0
     Bromus hordeaceus s. hordeaceus                         0
     Bromus hordeaceus s. hordeaceus                         6
     Bromus hordaceus ssp. hordaceus                         0
     Bromus hordaceus ssp. hordaceus                         6
     Bromus hordaceus subsp. hordaceus                       0
     Bromus hordaceus subsp. hordaceus                       6
     Bromus hordeaceus subsp. thominei                       6
     Bromus hordeaceus s. thominii                           0
     Bromus hordeaceus subsp. thominii                       6
     Bromus hordeaceus subsp. pseudothominei                 6
     Bromus x pseudothominii                                 0
     Bromus hordeaceus subsp. hordeaceus                     6

Bromopsis inermis                                         -  6
     Bromus inermis                                          6
     Bromus inermis                                          0
     Bromopsis inermis                                       6

Bromus secalinus                                          -  6
     Bromus secalinus                                        0
     Bromus secalinus                                        6

Bryonia dioica                                            -  6
     Bryonia alba                                            6
     Bryonia cretica subsp. dioica                           6
     Bryonia dioica                                          9  

Bupleurum longifolium                                     -  6
     Bupleurum lancifolium                                   6
     Bupleurum longifolium                                   6

Bupleurum falcatum                                        -  6
     Bupleurum falcatum                                      6
     Bupleurum falcatum                                      0
     Bupleurum falcatum subsp. falcatum                      6

Bupleurum ranunculoides                                   -  6
     Bupleurum ranunculoides                                 6 
     Bupleurum ranunculoides                                 0
     Bupleurum ranunculoides subsp. ranunculoides            6

Butomus umbellatus                                        -  6
     Butomus umbellatus                                      6
     Butomus umbellatus                                      0
     Butomus umbellatus f. submersus                         6

Buxus sempervirens                                        -  4
     Buxus sempervirens                                      4
     Buxus sempervirens                                      5

Buxus sempervirens                                        -  6
     Buxus sempervirens                                      0
     Buxus sempervirens                                      6
     Buxus sempervirens                                      7
     Buxus sempervirens                                      8
     Buxus sempervirens                                      9

Bunias orientalis                                         -  6
     Bunias orientalis                                       6
     Bunias orientalis                                       0

Caldesia parnassifolia                                    -  6
     Caldesia parnassifolia                                  6
     Caldesia parnassifolia                                  0

Cakile maritima                                           -  6
     Cakile maritima                                         6
     Cakile maritima                                         9
     Cakile maritima s. baltica                              0
     Cakile maritima subsp. baltica                          0
     Cakile maritima subsp. baltica                          6

Calamagrostis arundinacea                                 -  6
     Calamagrostis arundinacea                               6
     Calamagrostis arundinacea                               0

Calamagrostis canescens                                   -  6
     Calamagrostis canescens                                 6
     Calamagrostis canescens                                 0
     Calamagrostis lanceolata                                6

Calamagrostis epigejos                                    -  6
     Calamagrostis epigeios                                  6
     Calamagrostis epigeios                                  0
     Calamagrostis epigejos                                  6
     Calamagrostis epigejos                                  0
     Calamagrostis epigeios                                  9
     Calamagrostis epigeios                                  4
     Calamagrostis epigejos                                  4

Calamagrostis neglecta                                    -  6
     Calamagrostis neglecta                                  6
     Calamagrostis neglecta                                  0
     Calamagrostis stricta                                   6
     Calamagrostis stricta                                   0

Calamagrostis pseudophragmites                            -  6
     Calamagrostis pseudophragmites                          6
     Calamagrostis pseudophragmites                          0
     Calamagrostis pseudophragmites subsp. pseudophragm      6

Calamagrostis varia                                       -  6
     Calamagrostis varia                                     0
     Calamagrostis varia                                     6
     Calamagrostis  varia                                    6

Calendula arvensis                                        -  6
     Calendula officinalis                                   6
     Calendula officinalis                                   0
     Calendula arvensis                                      6
     Calendula arvensis                                      0

Cladium mariscus                                          -  6
     Cladium mariscus                                        6
     Cladium mariscus                                        9

Callitriche palustris s. l.                               -  6
     Callitriche palustris                                   6
     Callitriche palustris                                   3
     Callitriche palustris                                   0
     Callitriche palustris                                   7
     Callitriche cophocarpa                                  6
     Callitriche cophocarpa                                  0
     Callitriche cophocarpa                                  9
     Callitriche species                                     6
     Callitriche stagnalis                                   6
     Callitriche verna                                       6
     Callitriche polymorpha                                  6

Callitriche stagnalis                                     -  6
     Callitriche stagnalis                                   6
     Callitriche stagnalis                                   0

Callitriche brutia subsp. hamulata                        -  6
     Callitriche hamulata                                    6
     Callitriche hamulata                                    9
     Callitriche hamulata                                    0

Callitriche species                                       -  6
     Callitriche species                                     6
     Callitriche species                                     9
     Callitriche species                                     0

Calluna vulgaris                                          -  6
     Calluna vulgaris                                        0
     Calluna vulgaris                                        4
     Calluna vulgaris                                        5
     Calluna vulgaris                                        6
     Calluna vulgaris                                        9

Caltha palustris                                          -  6
     Caltha laeta                                            6
     Caltha palustris                                        6
     Caltha palustris subsp. cornuta                         6
     Caltha cornuta                                          6
     Caltha palustris                                        0
     Caltha palustris                                        9
     Caltha palustris subsp. laeta                           6

Calystegia sepium                                         -  6
     Calystegia sepium                                       6
     Calystegia sepium                                       4
     Calystegia sepium                                       0
     Calystegia sepium s. sepium                             0
     Calystegia sepium s. sepium                             6
     Calystegia sepium subsp. sepium                         0
     Calystegia sepium subsp. sepium                         6

Camelina microcarpa                                       -  6
     Camelina microcarpa                                     6
     Camelina microcarpa subsp. sylvestris                   0
     Camelina microcarpa subsp. sylvestris                   6
     Camelina microcarpa                                     9
     Camelina microcarpa                                     0

Camelina sativa                                           -  6
     Camelina sativa                                         6
     Camelina sativa                                         0
     Camelina glabrata                                       6

Campanula bononiensis                                     -  6
     Campanula bononiensis                                   6
     Campanula bononiensis                                   0

Campanula cervicaria                                      -  6
     Campanula cervicaria                                    6
     Campanula cervicaria                                    0

Campanula cochleariifolia                                 -  6
     Campanula cochlearifolia                                6
     Campanula cochleariifolia                               6

Campanula glomerata                                       -  6
     Campanula glomerata s. glomerata                        6
     Campanula glomerata s. glomerata                        0
     Campanula glomerata                                     6
     Campanula glomerata                                     0
     Campanula glomerata subsp. glomerata                    6
     Campanula glomerata subsp. glomerata                    0

Campanula patula                                          -  6
     Campanula patula                                        5
     Campanula patula                                        0
     Campanula patula                                        6
     Campanula patula s. patula                              0
     Campanula patula s. patula                              6
     Campanula patula ssp. patula                            0
     Campanula patula ssp. patula                            6
     Campanula patula subsp. patula                          0
     Campanula patula subsp. patula                          6
     Campanula patula subsp. abietina                        6
     Campanula abietina                                      6

Campanula persicifolia                                    -  6
     Campanula persicifolia                                  0
     Campanula persicifolia                                  6
     Campanula persicifolia s. persicifolia                  0
     Campanula persicifolia s. persicifolia                  6
     Campanula persicifolia subsp. persicifolia              0
     Campanula persicifolia subsp. persicifolia              6

Campanula rapunculus                                      -  6
     Campanula rapunculus                                    6
     Campanula rapunculus                                    0

Campanula rapunculoides                                   -  6
     Campanula rapunculoides                                 6
     Campanula rapunculoides                                 0

Campanula rotundifolia                                    -  6
     Campanula rotundifolia                                  6
     Campanula rotundifolia                                  0
     Campanula polymorpha                                    6  
     Campanula rotundifolia var. stricta                     6
     Campanula rotundifolia subsp. rotundifolia              6

Campanula kladniana                                       -  6
     Campanula kladniana                                     6
     Campanula kladniana                                     0

Campanula trachelium                                      -  6
     Campanula trachelium                                    0
     Campanula trachelium                                    6
     Campanula trachelium s. trachelium                      0
     Campanula trachelium s. trachelium                      6
     Campanula trachelium subsp. trachelium                  0
     Campanula trachelium subsp. trachelium                  6

Campanula sibirica                                       -   6
     Campanula sibirica                                      0
     Campanula sibirica                                      6
     Campanula sibirica s. sibirica                          0
     Campanula sibirica s. sibirica                          6
     Campanula sibirica subsp. sibirica                      0
     Campanula sibirica subsp. sibirica                      6

Campanula barbata                                         -  6
     Campanula barbata                                       6
     Campanula barbata                                       0
     Campanula barbata subsp. barbata                        6

Campanula species                                         -  6
     Campanula species                                       7
     Campanula species                                       0

Cannabis sativa                                           -  6
     Cannabis sativa                                         0
     Cannabis sativa                                         9
     Cannabis sativa                                         6
     Cannabis ruderalis                                      0
     Cannabis ruderalis                                      6
     Cannabis sativa var. spontanea                          0
     Cannabis sativa var. spontanea                          6

Capsella bursa-pastoris                                   -  6
     Capsella bursa-pastoris                                 6
     Capsella bursa-pastoris                                 9
     Capsella bursa-pastoris var. integrifolia               6
     Capsella bursa-pastoris var. integrifolia               0
     Capsella bursa-pastoris                                 0
     Capsella bursa-pastoris var. integrifo                  6
     Capsella bursa-pastoris s. bursa-pastoris               0
     Capsella bursa-pastoris s. bursa-pastoris               6
     Capsella bursa-pastoris var. pinnatifida                6
     Capsella bursa-pastoris var. sinuata et pinnatifid      6
     Capsella species                                        6

Caragana arborescens                                      -  1
     Caragana arborescens                                    1
     Caragana arborescens                                    2
     Caragana arborescens                                    3

Caragana arborescens                                      -  4
     Caragana arborescens                                    4
     Caragana arborescens                                    5

Caragana arborescens                                      -  6
     Caragana arborescens                                    0
     Caragana arborescens                                    6
     Caragana arborescens                                    7
     Caragana arborescens                                    8

Caragana species                                          -  1
     Caragana species                                        1
     Caragana species                                        2
     Caragana species                                        3

Caragana species                                          -  4
     Caragana species                                        4
     Caragana species                                        5

Caragana species                                          -  6
     Caragana species                                        0
     Caragana species                                        6
     Caragana species                                        7
     Caragana species                                        8

Cardamine amara subsp. amara                              -  6
     Cardamine amara                                         6
     Cardamine amara                                         9
     Cardamine amara subsp. amara                            6

Cardamine dentata                                         -  6
     Cardamine dentata                                       6
     Cardamine palustris                                     6

Cardamine flexuosa                                        -  6
     Cardamine sylvatica                                     6
     Cardamine flexuosa                                      0
     Cardamine flexuosa                                      6
     Cardamine flexuosa                                      9

Cardamine hirsuta                                         -  6
     Cardamine hirsuta                                       6
     Cardamine hirsuta                                       0

Cardamine parviflora                                      -  6
     Cardamine parviflora                                    6
     Cardamine parviflora                                    0

Cardamine amara subsp. opicii                             -  6
     Cardamine opizii                                        6
     Cardamine opizii                                        0
     Cardamine amara subsp. opizii                           6
     Cardamine amara subsp. opicii                           6

Cardamine pratensis                                       -  6
     Cardamine pratensis s. pratensis                        0
     Cardamine pratensis s. pratensis                        6
     Cardamine pratensis subsp. pratensis                    0
     Cardamine pratensis subsp. pratensis                    6
     Cardamine pratensis                                     0
     Cardamine pratensis                                     6

Arabidopsis arenosa                                       -  6
     Cardaminopsis arenosa                                   0
     Cardaminopsis arenosa                                   6
     Cardaminopsis arenosa s. arenosa                        0
     Cardaminopsis arenosa s. arenosa                        6
     Cardaminopsis arenosa subsp. arenosa                    0
     Cardaminopsis arenosa subsp. arenosa                    6
     Arabidopsis arenosa subsp. arenosa                      6
     Arabidopsis arenosa                                     6
     Arabis arenosa                                          6
     Arabidopsis arenosa subsp. borbasii                     0
     Cardaminopsis arenosa subsp. borbasii                   0
     Cardaminopsis arenosa subsp. borbasii                   6
     Cardaminopsis borbasii                                  6
     Arabidopsis arenosa subsp. borbasii                     6
     Arabis arenosa subsp. borbasii                          6

Arabidopsis halleri                                       -  6
     Cardaminopsis halleri                                   0
     Cardaminopsis halleri                                   6
     Arabis halleri                                          6
     Arabidopsis halleri                                     6
     Arabidopsis halleri subsp. halleri                      6

Lepidium draba                                            -  6
     Lepidium draba                                          6
     Lepidium draba                                          0
     Cardaria draba                                          6
     Cardaria draba                                          0

Carduus acanthoides                                       -  6
     Carduus acanthoides                                     6
     Carduus acanthoides                                     0
     Carduus acanthoides                                     8

Carduus crispus                                           -  6
     Carduus crispus                                         0
     Carduus crispus                                         6
     Carduus crispus s. crispus                              0
     Carduus crispus s. crispus                              6
     Carduus crispus subsp. crispus                          0
     Carduus crispus subsp. crispus                          6

Carduus nutans                                            -  6
     Carduus nutans                                          0
     Carduus nutans                                          6
     Carduus nutans s. nutans                                0
     Carduus nutans s. nutans                                6
     Carduus nutans subsp. nutans                            0
     Carduus nutans subsp. nutans                            6

Carduus defloratus                                        -  6
     Carduus defloratus subsp. glaucus                       6
     Carduus glaucus                                         6

Carduus personata                                         -  6
     Carduus personata                                       0
     Carduus personata                                       6
     Carduus personata subsp. personata                      6

Carex acutiformis                                         -  6
     Carex acutiformis                                       6
     Carex acutiformis                                       0

Carex arenaria                                            -  6 
     Carex arenaria                                          6
     Carex arenaria                                          0
     Carex arenaria ag.                                      0 
     Carex arenaria ag.                                      6 
     Carex arenaria agg.                                     0
     Carex arenaria agg.                                     6
     [Carex cf. arenaria]                                    0
     [Carex cf. arenaria]                                    6
     
Carex appropinquata                                       -  6
     Carex paradoxa                                          6
     Carex appropinquata                                     0

Carex bigelowii                                           -  6
     Carex bigelowii subsp. dacica                           6
     Carex bigelowii subsp. rigida                           6
     Carex rigida                                            6
     Carex dacica                                            6

Carex bohemica                                            -  6
     Carex bohemica                                          6
     Carex bohemica                                          0
     Carex cyperoides                                        6
     Carex cyperoides                                        0

Carex brizoides                                           -  6
     Carex brizoides                                         6
     Carex brizoides                                         0

Carex capillaris                                          -  6
     Carex capillaris s. capillaris                          6
     Carex capillaris s. capillaris                          0
     Carex capillaris subsp. capillaris                      6
     Carex capillaris subsp. capillaris                      0

Carex canescens                                           -  6
     Carex canescens                                         6
     Carex curta                                             6

Carex caryophyllea                                        -  6
     Carex caryophyllea                                      0 
     Carex caryophyllea                                      6
     Carex cariophyllea                                      0
     Carex cariophyllea                                      6
     [Carex cf. caryophyllea]                                0
     [Carex cf. caryophyllea]                                6

Carex cespitosa                                           -  6
     Carex cespitosa                                         6
     Carex cespitosa                                         0

Carex depressa subsp. transsilvanica                      -  6
     Carex transsilvanica                                    0
     Carex transsilvanica                                    6

Carex digitata                                            -  6
     Carex digitata                                          6
     Carex digitata                                          0
     Carex pallens                                           6
     Carex pallidula                                         6

Carex disperma                                            -  6
     Carex tenella                                           6
     Carex tenella                                           0
     Carex disperma                                          6
     Carex disperma                                          0

Carex disticha                                            -  6
     Carex disticha                                          6
     Carex disticha                                          0

Carex ericetorum                                          -  6 
     Carex ericetorum                                        0
     Carex ericetorum                                        6 
     [Carex cf. ericetorum]                                  0
     [Carex cf. ericetorum]                                  6
     Carex ericetorum                                        9 

Carex elata                                               -  6
     Carex elata                                             6
     Carex elata subsp. elata                                6
     Carex elata subsp. elata                                0
     Carex elata s. elata                                    6
     Carex elata s. elata                                    0
     Carex hudsonii                                          6
     Carex stricta                                           6

Carex echinata                                            -  6
     Carex echinata                                          6
     Carex stellulata                                        6

Carex flacca                                              -  6
     Carex flacca                                            0
     Carex flacca                                            6
     Carex flacca s. flacca                                  0
     Carex flacca s. flacca                                  6
     Carex glauca                                            6
     Carex flacca subsp. flacca                              6

Carex flava agg.                                          -  6
     Carex flava ag.                                         0
     Carex flava ag.                                         6
     Carex flava agg.                                        6
     Carex flava agg.                                        0
     Carex flava                                             6
     Carex flava                                             0
     Carex demissa                                           6
     Carex demissa                                           0
     Carex oederi                                            6
     Carex oederi                                            0
     Carex oederi                                            9
     Carex lepidocarpa                                       6
     Carex lepidocarpa                                       0
     Carex lepidocarpa                                       9
     Carex serotina                                          0
     Carex serotina                                          6
     Carex oederi ssp. pulchella                             0
     Carex oederi ssp. pulchella                             6
     Carex oederi subsp. pulchella                           6
     Carex oederi subsp. pulchella                           0
     Carex serotina ssp. serotina                            0
     Carex serotina ssp. serotina                            6
     Carex serotina subsp. serotina                          6
     Carex serotina subsp. serotina                          0
     Carex viridula                                          6
     Carex serotina subsp. pulchella                         6
     Carex serotina subsp. pulchella                         0
     Carex flava subsp. flava                                6
     Carex lepidocarpa subsp. lepidocarpa                    6
     Carex viridula subsp. viridula                          6

Carex divulsa                                             -  6
     Carex divulsa                                           6
     Carex divulsa                                           0
     Carex divulsa subsp. divulsa                            6

Carex acuta                                               -  6
     Carex gracilis                                          6
     Carex acuta                                             0
     Carex acuta                                             6
     Carex graciliformis                                     6

Carex hartmanii                                           -  6
     Carex hartmanii                                         6
     Carex hartmanii                                         0

Carex hirta                                               -  6
     Carex hirta                                             9
     Carex hirta                                             0
     Carex hirta                                             6
     Carex hirta                                             4

Carex hispida                                             -  6
     Carex hispida                                           9
     Carex hispida                                           0
     Carex hispida                                           6

Carex hostiana                                            -  6
     Carex hostiana                                          6
     Carex hostiana                                          0

Carex humilis                                             -  6
     Carex humilis                                           6
     Carex humilis                                           0

Carex colchica                                            -  6
     Carex ligerica                                          0 
     Carex ligerica                                          6 
     [Carex cf. ligerica]                                    0
     Carex colchica                                          6

Carex lasiocarpa                                          -  6
     Carex lasiocarpa                                        4
     Carex lasiocarpa                                        6

Carex loliacea                                            -  6
     Carex cfr. loliacea                                     4
     Carex cfr. loliacea                                     6
     Carex loliacea                                          6

Carex montana                                             -  6
     Carex montana                                           6
     Carex montana                                           0

Carex contigua agg.                                       -  6
     Carex muricata                                          6
     Carex muricata                                          7
     Carex muricata                                          9
     Carex muricata                                          0
     Carex spicata                                           6
     Carex muricata subsp. lamprocarpa                       6
     Carex muricata ag.                                      0
     Carex muricata ag.                                      6
     Carex muricata s. muricata                              0
     Carex muricata s. muricata                              6
     Carex muricata subsp. muricata                          0
     Carex muricata subsp. muricata                          6
     Carex muricata s. lamprocarpa                           0
     Carex muricata s. lamprocarpa                           6
     Carex spicata                                           0
     Carex pairae                                            6
     Carex contigua                                          6
     Carex contigua agg.                                     6       
     Carex pairaei                                           6
     Carex pairaei                                           9
     Carex pairaei                                           0
     Carex pairae                                            9

Carex nigra                                               -  6
     Carex nigra                                             6
     Carex fusca                                             6
     Carex nigra                                             9
     Carex juncella                                          6
     Carex nigra                                             0
     Carex goodenoughii                                      6
     Carex vulgaris                                          6 

Carex leporina                                            -  6
     Carex ovalis                                            6
     Carex leporina                                          6
     Carex leporina                                          0
     Carex ovalis                                            0

Carex obtusata                                            -  6
     Carex obtusata                                          6
     Carex obtusata                                          9
     Carex obtusata                                          0

Carex ornithopoda                                         -  6
     Carex ornithopoda s. ornithopoda                        6
     Carex ornithopoda s. ornithopoda                        9
     Carex ornithopoda s. ornithopoda                        0
     Carex ornithopoda subsp. ornithopoda                    6
     Carex ornithopoda subsp. ornithopoda                    9
     Carex ornithopoda subsp. ornithopoda                    0
     Carex ornithopoda                                       6
     Carex ornithopoda                                       0

Carex panicea                                             -  6
     Carex panicea                                           6
     Carex panicea                                           9
     Carex panicea                                           0

Carex pallescens                                          -  6
     Carex pallescens                                        6
     Carex pallescens                                        5
     Carex pallescens                                        0

Carex pediformis                                          -  6 
     Carex pediformis s. rhizodes                            6
     Carex pediformis s. rhizodes                            5
     Carex pediformis s. rhizodes                            0
     Carex pediformis                                        6
     Carex pediformis                                        5
     Carex pediformis                                        0
     Carex pediformis subsp. pediformis                      6

Carex pilulifera                                          -  6
     Carex pilulifera                                        0
     Carex pilulifera                                        6
     Carex pilulifera s. pilulifera                          0
     Carex pilulifera s. pilulifera                          6
     Carex pilulifera subsp. pilulifera                      6

Carex praecox agg.                                        -  6
     Carex praecox                                           6
     Carex praecox                                           0
     [Carex cf. praecox]                                     0
     Carex curvata                                           6
     Carex curvata                                           0

Carex pulicaris                                           -  6
     Carex pulicaris                                         6
     Carex pulicaris                                         0

Carex paniculata                                          -  6
     Carex paniculata                                        6
     Carex paniculata                                        0
     Carex paniculata subsp. paniculata                      6

Carex rostrata                                            -  6
     Carex rostrata                                          6
     Carex rostrata                                          0

Carex reichenbachii                                       -  6
     Carex reichenbachii                                     6
     Carex reichenbachii                                     0

Carex sempervirens                                        -  6
     Carex sempervirens                                      6
     Carex sempervirens ssp. tatrorum                        6
     Carex sempervirens subsp. tatrorum                      6
     Carex sempervirens subsp. sempervirens                  6

Carex sylvatica                                           -  6
     Carex sylvatica                                         6
     Carex sylvatica                                         5
     Carex sylvatica                                         0
     Carex sylvatica subsp. sylvatica                        9
     Carex sylvatica subsp. sylvatica                        6

Carex pseudocyperus                                       -  6
     Carex pseudocyperus                                     6
     Carex pseudocyperus                                     5
     Carex pseudocyperus                                     0
     Carex pseudocyperus                                     9

Carex species                                             -  6
     Carex species                                           6
     Carex species                                           5
     Carex species                                           0
     Carex species                                           9

Carex supina                                              -  6
     Carex supina                                            6
     Carex supina                                            0
     Carex supina subsp. supina                              6

Carex filiformis                                          -  6
     Carex tomentosa                                         6
     Carex tomentosa                                         9
     Carex tomentosa                                         0

Carex vulpina s. l.                                       -  6
     Carex vulpina                                           6
     Carex vulpina                                           9
     Carex vulpina                                           0
     Carex otrubae                                           6
     Carex otrubae                                           0
     Carex nemorosa                                          6
     Carex curpina                                           0
     Carex curpina                                           6
     Carex cuprina                                           6
     Carex lamprophysa                                       6

Carex umbrosa                                             -  6
     Carex umbrosa                                           6
     Carex umbrosa                                           5
     Carex umbrosa                                           0
     Carex umbrosa subsp. umbrosa                            6

Carlina vulgaris                                          -  6
     Carlina vulgaris                                        6
     Carlina vulgaris                                        0
     Carlina vulgaris s. vulgaris                            0
     Carlina vulgaris s. vulgaris                            6
     Carlina vulgaris subsp. vulgaris                        0
     Carlina vulgaris subsp. vulgaris                        6

Carlina biebersteinii                                     -  6
     Carlina vulgaris subsp. longifolia                      0
     Carlina vulgaris subsp. longifolia                      6
     Carlina biebersteinii                                   6
     Carlina biebersteinii subsp. biebersteinii              0
     Carlina biebersteinii subsp. biebersteinii              6
     Carlina biebersteinii subsp. brevibracteata             6
     Carlina intermedia                                      6

Carlina acaulis                                           -  6
     Carlina acaulis                                         0
     Carlina acaulis                                         6
     Carlina acaulis subsp. acaulis                          6
     Carlina acaulis s. acaulis                              6

Carlina acanthifolia subsp. utzka                         -  6
     Carlina onopordifolia                                   0
     Carlina onopordifolia                                   6

Carpinus betulus                                          -  1
     Carpinus betulus                                        1
     Carpinus betulus                                        2
     Carpinus betulus                                        3
     Carpinus species                                        1
     Carpinus species                                        2
     Carpinus species                                        3

Carpinus betulus                                          -  4
     Carpinus betulus                                        4
     Carpinus betulus                                        5
     Carpinus species                                        5
     Carpinus species                                        4

Carpinus betulus                                          -  6
     Carpinus betulus                                        6
     Carpinus betulus                                        7
     Carpinus betulus                                        8
     Carpinus species                                        6
     Carpinus betulus                                        6

Carya species                                             -  4
     Carya species                                           0
     Carya species                                           6
     Carya species                                           4
     Carya species                                           5

Carum carvi                                               -  6
     Carum carvi                                             0
     Carum carvi                                             6
     [Cf. Carum carvi]                                       0
     [Cf. Carum carvi]                                       6

Castanea sativa                                           -  1
     Castanea sativa                                         1
     Castanea sativa                                         2
     Castanea sativa                                         3

Castanea sativa                                           -  4
     Castanea sativa                                         4
     Castanea sativa                                         5

Castanea sativa                                           -  6
     Castanea sativa                                         0
     Castanea sativa                                         6
     Castanea sativa                                         7
     Castanea sativa                                         8

Caucalis platycarpos                                      -  6
     Caucalis platycarpos                                    6
     Caucalis daucoides                                      6

Celastrus orbiculatus                                     -  6
     Celastrus orbiculata                                    1
     Celastrus orbiculata                                    2
     Celastrus orbiculata                                    3
     Celastrus orbiculata                                    4
     Celastrus orbiculata                                    5

Cenolophium denudatum                                     -  6
     Cenolophium denudatum                                   6
     Cenolophium denudatum                                   0

Cyanus segetum                                            -  6
     Centaurea cyanus                                        6
     Centaurea cyanus                                        0
     Cyanus segetum                                          6

Centaurea decipiens                                       -  6
     Centaurea decipiens                                     0
     Centaurea decipiens                                     6

Centaurea jacea agg.                                      -  6
     Centaurea jacea ag. L.                                  0
     Centaurea jacea ag. L.                                  6
     Centaurea jacea subsp. angustifolia                     6
     Centaurea pannonica                                     0
     Centaurea pannonica                                     6
     Centaurea nigra subsp. nigra                            6
     Centaurea nigra s. nigra                                0
     Centaurea nigra s. nigra                                6
     Centaurea nigra subsp. nigra                            0
     Centaurea nigra subsp. nigra                            6
     Centaurea jacea                                         6
     Centaurea jacea                                         5
     Centaurea jacea x oxylepis                              6
     Centaurea jacea                                         0
     Centaurea jacea subsp. jacea                            6
     Centaurea jacea agg.                                    6

Centaurea oxylepis                                        -  6
     Centaurea oxylepis                                      0
     Centaurea oxylepis                                      6
     Centaurea oxylepis                                      7
     Centaurea oxylepis                                      9
     Centaurea macroptilon ssp. oxylepis                     0
     Centaurea macroptilon ssp. oxylepis                     6
     Centaurea macroptilon subsp. oxylepis                   6
     Centaurea macroptilon subsp. oxylepis                   9
     Centaurea macroptilon subsp. oxylepis                   0

Centaurea phrygia                                         -  6
     Centaurea phrygia                                       6
     Centaurea austriaca                                     6
     Centaurea phrygia s. phrygia                            0
     Centaurea phrygia s. phrygia                            6
     Centaurea phrygia ssp. phrygia                          0
     Centaurea phrygia ssp. phrygia                          6
     Centaurea phrygia ssp. phrygia                          0
     Centaurea phrygia subsp. phrygia                        6
     Centaurea phrygia subsp. phrygia                        0
     Centaurea pseudophrygia                                 6
     Centaurea phrygia subsp. pseudophrygia                  6
     Centaurea phrygia subsp. pseudophrygia                  0

Centaurea stoebe                                          -  6
     Centaurea rhenana                                       0
     Centaurea rhenana                                       6
     Centaurea rhenana                                       9
     Centaurea rhenana s. rhenana                            0
     Centaurea rhenana s. rhenana                            6
     Centaurea rhenana subsp. rhenana                        0
     Centaurea rhenana subsp. rhenana                        6
     Centaurea stoebe                                        0
     Centaurea stoebe                                        6
     Centaurea stoebe subsp. stoebe                          6

Centaurea scabiosa                                        -  6
     Centaurea scabiosa                                      6
     Centaurea scabiosa                                      0
     Centaurea scabiosa subsp. scabiosa                      6

Cyanus triumfettii                                        -  6
     Centaurea triumfettii                                   6
     Centaurea triumfetti                                    6
     Centaurea triumfetti                                    0
     Cyanus triumfettii subsp. triumfettii                   6

Cyanus mollis                                             -  6
     Centaurea mollis                                        6
     Centaurea mollis                                        0

Centaurium erythraea                                      -  6
     Centaurium erythraea subsp. erythraea                   6
     Erythraea centaurium                                    6
     Erythraea centaurium                                    0
     Centaurium umbellatum                                   6
     Centaurium erythraea s. erythraea                       0
     Centaurium erythraea s. erythraea                       6
     Centaurium erythraea ssp. erythraea                     0
     Centaurium erythraea ssp. erythraea                     6
     Centaurium erythraea subsp. erythraea                   0
     Centaurium erythraea                                    6

Centaurium littorale                                      -  6
     Centaurium vulgare var. uliginosum                      6
     Centaurium litorale subsp. uliginosum                   0
     Centaurium litorale subsp. uliginosum                   6
     Centaurium littorale s. uliginosum                      0
     Centaurium littorale s. uliginosum                      6
     Centaurium littorale subsp. compressum                  6
     Centaurium littorale s. littorale                       0
     Centaurium littorale s. littorale                       6
     Centaurium littorale subsp. littorale                   0
     Centaurium littorale subsp. littorale                   6
     Centaurium littorale ag.                                6 
     Centaurium litorale                                     0
     Centaurium litorale                                     6

Centaurium pulchellum                                     -  6
     Centaurium pulchellum                                   6
     Centaurium pulchellum                                   0
     Erythraea pulchella                                     0

Anagallis minima                                          -  6
     Centunculus minimus                                     6
     Anagallis minima                                        6
     Centunculus minimus                                     0
     Anagallis minima                                        0

Cephalanthera damasonium                                  -  6
     Cephalanthera damasonium                                6
     Cephalanthera alba                                      6

Cephalanthera rubra                                       -  6
     Cephalanthera rubra                                     9
     Cephalanthera rubra                                     6

Cephalanthera longifolia                                  -  6
     Cephalanthera ensifolia                                 6
     Cephalanthera longifolia                                6

Cerastium alpinum                                         -  6
     Cerastium alpinum                                       0
     Cerastium alpinum                                       6
     Cerastium alpinum subsp. alpinum                        6
     Cerastium lanatum                                       6
     Cerastium alpinum subsp. lanatum                        6
     Cerastium alpinum subsp. lanatum                        0

Cerastium eriophorum                                      -  6
     Cerastium eriophorum                                    6
     Cerastium eriophorum                                    0

Cerastium arvense                                         -  6
     Cerastium arvense                                       0
     Cerastium arvense                                       6
     Cerastium arvense s. arvense                            0
     Cerastium arvense s. arvense                            6
     Cerastium arvense subsp. arvense                        0
     Cerastium arvense subsp. arvense                        6

Cerastium diffusum                                        -  6 
     Cerastium diffusum s. subtetrandrum                     0
     Cerastium diffusum s. subtetrandrum                     6 
     [Cerastium cf. diffusum ssp. subtetrandum]              0
     [Cerastium cf. diffusum ssp. subtetrandum]              6
     Cerastium diffusum subsp. diffusum                      6
     Cerastium diffusum s. diffusum                          0
     Cerastium diffusum s. diffusum                          6

Cerastium dubium                                          -  6
     Cerastium dubium                                        6
     Cerastium dubium                                        0

Cerastium fontanum subsp. vulgare                         -  6
     Cerastium holosteoides                                  6
     Cerastium fontanum subsp. triviale                      6
     Cerastium fontanum ssp. triviale                        6
     Cerastium vulgatum                                      6
     Cerastium holosteoides                                  0
     Cerastium vulgatum                                      0
     Cerastium fontanum                                      0
     Cerastium fontanum                                      6
     Cerastium fontanum s. vulgare                           0
     Cerastium fontanum s. vulgare                           6
     Cerastium fontanum subsp. vulgare                       6
     Cerastium fontanum subsp. triviale                      0
     Cerastium caespitosum                                   0
     Cerastium caespitosum                                   6
     Cerastium macrocarpum                                   6
     Cerastium macrocarpum                                   0

Cerastium arvense subsp. glandulosum                      -  6
     Cerastium tatrae                                        6
     Cerastium arvense subsp. glandulosum                    6
     Cerastium raciborski                                    6

Cerastium brachypetalum                                   -  6
     Cerastium brachypetalum                                 6
     Cerastium brachypetalum                                 6
     Cerastium brachypetalum                                 6
     Cerastium brachypetalum subsp. brachypetalum            6

Cerastium pumilum agg.                                    -  6 
     Cerastium pumilum                                       6 
     Cerastium pumilum                                       0
     Cerastium pumilum s. glutinosum                         0
     Cerastium pumilum s. glutinosum                         6
     Cerastium glutinosum                                    6

Cerastium semidecandrum                                   -  6
     Cerastium semidecandrum                                 6
     Cerastium semidecandrum                                 0

Cerastium glomeratum                                      -  6 
     Cerastium glomeratum                                    0
     Cerastium glomeratum                                    1
     Cerastium glomeratum                                    6
     Cerastium glomeratum                                    7

Cerastium species                                         -  6
     Cerastium species                                       0
     Cerastium species                                       1
     Cerastium species                                       6
     Cerastium species                                       7

Ceratochloa cathartica                                    -  6
     Bromus willdenovii                                      0
     Bromus willdenovii                                      6
     Bromus willdenowii                                      6
     Bromus willdenowii                                      0

Ceratophyllum demersum                                    -  6
     Ceratophyllum demersum                                  0
     Ceratophyllum demersum                                  6
     Ceratophyllum demersum                                  9

Ceratophyllum submersum                                   -  6
     Ceratophyllum submersum                                 6
     Ceratophyllum submersum                                 9
     Ceratophyllum submersum                                 0

Cerinthe minor                                            -  6
     Cerinthe minor                                          0
     Cerinthe minor                                          6
     Cerinthe minor s. minor                                 0
     Cerinthe minor s. minor                                 6
     Cerinthe minor subsp. minor                             6

Microrrhinum minus                                        -  6
     Chaenorhinum minus                                      0
     Chaenorhinum minus                                      6
     Chaenorhinum minus s. minus                             0
     Chaenorhinum minus s. minus                             6
     Chaenorhinum minus subsp. minus                         0
     Chaenorhinum minus subsp. minus                         6
     Antirrhinum minus                                       6
     Linaria minor                                           6
     Antirrhinum minus                                       0
     Linaria minor                                           0
     Microrrhinum minus                                      6
     Chaenorrhinum minus subsp. minus?                       6

Chaerophyllum aromaticum                                  -  6
     Chaerophyllum aromaticum                                6
     Chaerophyllum aromaticum                                0

Chaerophyllum temulum                                     -  6
     Chaerophyllum temulum                                   0
     Chaerophyllum temulum                                   6
     Chaerophyllum temulentum                                0
     Chaerophyllum temulentum                                6

Chaerophyllum hirsutum                                    -  6
     Chaerophyllum hirsutum                                  6
     Chaerophyllum hirsutum                                  5
     Chaerophyllum hirsutum                                  0
     Chaerophyllum cicutaria                                 6
     Chaerophyllum cicutaria                                 0

Chaenomeles japonica                                      -  4
     Chaenomeles japonica                                    4
     Chaenomeles japonica                                    5

Chaenomeles japonica                                      -  6
     Chaenomeles japonica                                    0
     Chaenomeles japonica                                    6
     Chaenomeles japonica                                    7
     Chaenomeles japonica                                    8
     Chaenomeles species                                     6

Chrysosplenium alternifolium                              -  6
     Chrysosplenium alternifolium                            6
     Chrysosplenium alternifolium                            9

Clinopodium acinos                                        -  6
     Acinos arvensis                                         6
     Calamintha acinos                                       6
     Acinos arvensis                                         0
     Clinopodium acinos                                      6

Colchicum autumnale                                       -  6
     Colchicum autumnale                                     0
     Colchicum autumnale                                     6

Cytisus albus                                             -  4
     Cytisus albus                                           4
     Cytisus albus                                           5
     Chamaecytisus albus                                     4
     Chamaecytisus albus                                     5

Cytisus albus                                             -  6
     Cytisus albus                                           0
     Cytisus albus                                           6
     Cytisus albus                                           7
     Cytisus albus                                           8
     Chamaecytisus albus                                     0
     Chamaecytisus albus                                     6
     Chamaecytisus albus                                     7
     Chamaecytisus albus                                     8

Cytisus hirsutus                                          -  4
     Cytisus hirsutus                                        4
     Cytisus hirsutus                                        5
     Chamaecytisus supinus                                   4
     Chamaecytisus supinus                                   5

Cytisus hirsutus                                          -  6
     Cytisus hirsutus                                        0
     Cytisus hirsutus                                        6
     Cytisus hirsutus                                        7
     Cytisus hirsutus                                        8
     Chamaecytisus supinus                                   0
     Chamaecytisus supinus                                   6
     Chamaecytisus supinus                                   7
     Chamaecytisus supinus                                   8

Cytisus ratisbonensis                                     -  4
     Cytisus ratisbonensis                                   4
     Cytisus ratisbonensis                                   5
     Chamaecytisus ratisbonensis                             4
     Chamaecytisus ratisbonensis                             5

Cytisus ratisbonensis                                     -  6
     Cytisus ratisbonensis                                   0
     Cytisus ratisbonensis                                   6
     Cytisus ratisbonensis                                   7
     Cytisus ratisbonensis                                   8
     Chamaecytisus ratisbonensis                             0
     Chamaecytisus ratisbonensis                             6
     Chamaecytisus ratisbonensis                             7
     Chamaecytisus ratisbonensis                             8

Cytisus ruthenicus                                        -  4
     Cytisus ruthenicus                                      4
     Cytisus ruthenicus                                      5
     Chamaecytisus ruthenicus                                4
     Chamaecytisus ruthenicus                                5

Cytisus ruthenicus                                        -  6
     Cytisus ruthenicus                                      0
     Cytisus ruthenicus                                      6
     Cytisus ruthenicus                                      7
     Cytisus ruthenicus                                      8
     Chamaecytisus ruthenicus                                0
     Chamaecytisus ruthenicus                                6
     Chamaecytisus ruthenicus                                7
     Chamaecytisus ruthenicus                                8

Chamaedaphne calyculata                                   -  4
     Chamaedaphne calyculata                                 4
     Chamaedaphne calyculata                                 5

Chamaedaphne calyculata                                   -  6
     Chamaedaphne calyculata                                 0
     Chamaedaphne calyculata                                 6
     Chamaedaphne calyculata                                 7
     Chamaedaphne calyculata                                 8

Chamaecyparis lawsoniana                                  -  1 
     Chamaecyparis lawsoniana                                1
     Chamaecyparis lawsoniana                                2
     Chamaecyparis lawsoniana                                3

Chamaecyparis lawsoniana                                  -  4 
     Chamaecyparis lawsoniana                                4
     Chamaecyparis lawsoniana                                5

Chamaecyparis lawsoniana                                  -  6 
     Chamaecyparis lawsoniana                                0
     Chamaecyparis lawsoniana                                6
     Chamaecyparis lawsoniana                                7
     Chamaecyparis lawsoniana                                8

Matricaria chamomilla                                     -  6
     Chamomilla recutita                                     6
     Chamomilla recutita                                     0
     Matricaria chamomilla                                   6
     Matricaria recutita                                     6
     Matricaria recutita?                                    6

Matricaria discoidea                                      -  6
     Matricaria discoidea                                    6
     Chamomilla suaveolens                                   6
     Matricaria discoidea                                    0
     Chamomilla suaveolens                                   0

Chara aculeolata                                          -  6
     Chara aculeolata                                        6
     Chara aculeolata                                        9

Chara aspera                                              -  6
     Chara aspera                                            6
     Chara aspera                                            9

Chara baltica                                             -  6
     Chara baltica                                           6
     Chara baltica                                           9

Chara canescens                                           -  6
     Chara canescens                                         6
     Chara canescens                                         9

Chara contraria                                           -  6
     Chara contraria                                         6
     Chara contraria                                         9

Chara braunii                                             -  6
     Chara coronata                                          6
     Chara coronata                                          9
     Chara coronata                                          0
     Chara braunii                                           0
     Chara braunii                                           9
     Chara braunii                                           6
     Chara brauni                                            0

Chara crassicaulis                                        -  6
     Chara crassicaulis                                      6
     Chara crassicaulis                                      9

Chara virgata                                             -  6
     Chara delicatula                                        0
     Chara delicatula                                        6
     Chara delicatula                                        9

Chara globularis                                          -  6
     Chara fragilis                                          6
     Chara fragilis                                          9

Chara hispida                                             -  6
     Chara hispida                                           6
     Chara hispida                                           9

Chara filiformis                                          -  6
     Chara jubata                                            6
     Chara jubata                                            9

Chara polyacantha                                         -  6
     Chara polyacantha                                       6
     Chara polyacantha                                       9

Chara rudis                                               -  6
     Chara rudis                                             6
     Chara rudis                                             9

Chara species                                             -  6
     Chara species                                           6
     Chara species                                           9

Chara tenuispina                                          -  6
     Chara tenuispina                                        6
     Chara tenuispina                                        9

Chara tomentosa                                           -  6
     Chara tomentosa                                         6
     Chara tomentosa                                         9

Chara vulgaris                                            -  6
     Chara vulgaris                                          6
     Chara vulgaris                                          9

Chelidonium majus                                         -  6
     Chelidonium majus                                       6
     Chelidonium majus                                       0

Chenopodium album agg.                                    -  6
     Chenopodium album agg.                                  6
     Chenopodium album ag.                                   0
     Chenopodium album ag.                                   6
     Chenopodium album                                       0
     Chenopodium album                                       6
     Chenopodium album                                       7
     Chenopodium album                                       4 
     Chenopodium album subsp. viride                         6
     Chenopodium album subsp. viride                         0
     Chenopodium opulifolium                                 6
     Chenopodium opulifolium                                 0
     Chenopodium strictum                                    6
     Chenopodium strictum                                    0
     Chenopodium strictum                                    9
     Chenopodium album subsp. strictum                       6
     Chenopodium album subsp. strictum                       0
     Chenopodium album subsp. striatum                       6
     Chenopodium album subsp. striatum                       0
     Chenopodium album subsp. microphyllum                   6
     Chenopodium album subsp. microphyllum                   0
     Chenopodium striatiforme                                6
     Chenopodium suecicum                                    6
     Chenopodium suecicum                                    0
     Chenopodium strictum subsp. striatiforme                9
     Chenopodium album subsp. album                          6
     Chenopodium album var. lanceolatiforme                  0
     Chenopodium album var. lanceolatiforme                  6

Chenopodium ficifolium                                    -  6
     Chenopodium ficifolium                                  6
     Chenopodium ficifolium                                  7
     Chenopodium ficifolium                                  0

Chenopodiastrum hybridum                                  -  6
     Chenopodium hybridum                                    5
     Chenopodium hybridum                                    6
     Chenopodium hybridum                                    0
     Chenopodiastrum hybridum                                6

Chenopodiastrum murale                                    -  6
     Chenopodium murale                                      5
     Chenopodium murale                                      6
     Chenopodium murale                                      0
     Chenopodiastrum murale                                  6

Blitum bonus-henricus                                     -  6
     Chenopodium bonus-henricus                              5
     Chenopodium bonus-henricus                              6
     Chenopodium bonus-henricus                              0
     Blitum bonus-henricus                                   6

Dysphania schraderiana                                    -  6
     Chenopodium schraderianum                               5
     Chenopodium schraderianum                               6
     Chenopodium schraderianum                               0
     Dysphania schraderiana                                  6
     Chenopodium schraderanum                                6

Dysphania botrys                                          -  6
     Dysphania botrys                                        0
     Dysphania botrys                                        6
     Chenopodium botrys                                      0
     Chenopodium botrys                                      6

Lipandra polysperma                                       -  6
     Chenopodium polyspermum                                 5
     Chenopodium polyspermum                                 0
     Chenopodium polyspermum                                 6
     Lipandra polysperma                                     6

Oxybasis glauca                                           -  6 
     Chenopodium glaucum                                     6 
     Chenopodium glaucum                                     0 
     Oxybasis glauca                                         6

Oxybasis rubra                                            -  6
     Chenopodium rubrum                                      5
     Chenopodium rubrum                                      0
     Chenopodium rubrum                                      6
     Oxybasis rubra                                          6

Oxybasis urbica                                           -  6
     Chenopodium urbicum                                     5
     Chenopodium urbicum                                     6
     Chenopodium urbicum                                     0
     Oxybasis urbica                                         6

Chenopodium species                                       -  6
     Chenopodium species                                     5
     Chenopodium species                                     6
     Chenopodium species                                     0

Chondrilla juncea                                         -  6
     Chondrilla juncea                                       6
     Chondrilla juncea                                       0

Circaea species                                           -  6
     Circaea species                                         6
     Circaea species                                         1
     Circaea species                                         0

Circaea intermedia                                        -  6
     Circaea x intermedia                                    6
     Circaea x intermedia                                    0
     Circaea intermedia                                      0
     Circaea intermedia                                      6

Glebionis segetum                                         -  6
     Chrysanthemum segetum                                   6
     Chrysanthemum segetum                                   1
     Chrysanthemum segetum                                   0
     Glebionis segetum                                       6

Cichorium intybus                                         -  6
     Cichorium intybus                                       6
     Cichorium intybus                                       0

Cirsium acaulon                                           -  6
     Cirsium acaule                                          0
     Cirsium acaule                                          6
     Cirsium acaule s. acaule                                0
     Cirsium acaule s. acaule                                6
     Cirsium acaule subsp. acaule                            0
     Cirsium acaule subsp. acaule                            6
     Cirsium acaulon subsp. acaulon                          6

Cirsium arvense                                           -  6
     Cirsium arvense                                         6
     Cirsium arvense                                         7
     Cirsium arvense                                         0
     Cirsium arvense                                         5

Cirsium erisithales                                       -  6
     Cirsium erisithales                                     0
     Cirsium erisithales                                     6

Cirsium oleraceum                                         -  6
     Cirsium oleraceum                                       6
     Cirsium oleraceum                                       7
     Cirsium oleraceum                                       0

Cirsium eriophorum                                        -  6
     Cirsium eriophorum                                      6
     Cirsium decussatum                                      6

Cirsium palustre                                          -  6
     Cirsium palustre                                        6
     Cirsium palustre                                        9
     Cirsium palustre                                        7
     Cirsium palustre                                        0

Cirsium palustre x rivulare                               -  6
     Cirsium palustre x rivulare                             6

Cirsium helenioides                                       -  6
     Cirsium helenioides                                     6
     Cirsium heterophyllum                                   6

Cirsium rivulare                                          -  6
     Cirsium rivulare                                        0
     Cirsium rivulare                                        6

Cirsium species                                           -  6
     Cirsium species                                         6
     Cirsium species                                         7
     Cirsium species                                         0

Cirsium x rigens                                          -  6
     Cirsium x rigens                                        0

Cirsium vulgare                                           -  6
     Cirsium vulgare                                         6
     Cirsium vulgare                                         7
     Cirsium vulgare                                         0
     Cirsium lanceolatum                                     6

Calla palustris                                           -  6
     Calla species                                           6
     Calla species                                           9
     Calla species                                           0
     Calla palustris                                         6
     Calla palustris                                         9
     Calla palustris                                         0

Clematis alpina                                           -  6
     Clematis alpina                                         6
     Clematis alpina                                         4

Clematis vitalba                                          -  6
     Clematis vitalba                                        4
     Clematis vitalba                                        6
     Clematis vitalba                                        0

Clinopodium vulgare                                       -  6
     Calamintha vulgaris                                     6
     Calamintha vulgaris                                     0 
     Clinopodium vulgare                                     0
     Clinopodium vulgare                                     6
     Clinopodium vulgare s. vulgare                          0
     Clinopodium vulgare s. vulgare                          6
     Clinopodium vulgare subsp. vulgare                      0
     Clinopodium vulgare subsp. vulgare                      6
     Calamintha clinopodium                                  6

Selinum dubium                                            -  6
     Cnidium dubium                                          6
     Cnidium dubium                                          0
     Selinum dubium                                          6

Cochlearia danica                                         -  6
     Cochlearia danica                                       6
     Cochlearia danica                                       0

Dactylorhiza viridis                                      -  6
     Coeloglossum viride                                     6
     Coeloglossum viride                                     0
     Dactylorhiza viridis                                    6

Coleanthus subtilis                                       -  6
     Coleanthus subtilis                                     6 
     Coleanthus subtilis                                     0

Colutea arborescens                                       -  4
     Colutea arborescens                                     4 
     Colutea arborescens                                     5
     Colutea arborescens subsp. arborescens                  4
     Colutea arborescens subsp. arborescens                  5

Colutea arborescens                                       -  6
     Colutea arborescens                                     0
     Colutea arborescens                                     6
     Colutea arborescens                                     7 
     Colutea arborescens                                     8
     Colutea arborescens subsp. arborescens                  6

Comarum palustre                                          -  6
     Comarum palustre                                        6
     Potentilla palustris                                    6

Consolida ajacis                                          -  6
     Consolida ajacis                                        6
     Consolida ambigua                                       6

Consolida regalis                                         -  6
     Consolida regalis                                       6
     Consolida regalis                                       8
     Consolida species                                       6
     Consolida regalis                                       0
     Consolida regalis s. regalis                            0
     Consolida regalis s. regalis                            6
     Consolida regalis subsp. regalis                        0
     Consolida regalis subsp. regalis                        6

Convallaria majalis                                       -  6
     Convallaria majalis                                     6
     Convallaria majalis                                     0

Convolvulus arvensis                                      -  6
     Convolvulus arvensis                                    6
     Convolvulus arvensis f. auriculatus                     6
     Convolvulus arvensis                                    4
     Convolvulus arvensis                                    0

Erigeron canadensis                                       -  6
     Conyza canadensis                                       4
     Conyza canadensis                                       6
     Conyza canadensis                                       5
     Conyza canadensis                                       0
     Erigeron canadensis                                     0
     Erigeron canadensis                                     6

Corispermum hyssopifolium                                 -  6
     Corispermum hyssopifolium                               4
     Corispermum hyssopifolium                               6
     Corispermum hyssopifolium                               0
     Corispermum hyssopifolium var. squarrosum               6
     Corispermum hyssopifolium var. squarrosum               0
     Corispermum hyssopifolium var. elongatum                6 

Corispermum intermedium                                   -  6
     Corispermum intermedium                                 6
     Corispermum intermedium                                 0
     Corispermum leptopterum                                 6
     Corispermum leptopterum                                 0

Cornus alba                                               -  4
     Cornus alba                                             4
     Cornus alba                                             5

Cornus alba                                               -  6
     Cornus alba                                             0
     Cornus alba                                             6
     Cornus alba                                             7
     Cornus alba                                             8

Cornus mas                                                -  1
     Cornus mas                                              1
     Cornus mas                                              2
     Cornus mas                                              3

Cornus mas                                                -  4
     Cornus mas                                              4
     Cornus mas                                              5

Cornus mas                                                -  6
     Cornus mas                                              0
     Cornus mas                                              6
     Cornus mas                                              7
     Cornus mas                                              8

Cornus sanguinea                                          -  4
     Cornus sanguinea                                        1
     Cornus sanguinea                                        2
     Cornus sanguinea                                        3
     Cornus sanguinea                                        4
     Cornus sanguinea                                        5
     Cornus sanguinea s. sanguinea                           4
     Cornus sanguinea s. sanguinea                           5
     Cornus sanguinea ssp. sanguinea                         4
     Cornus sanguinea ssp. sanguinea                         5
     Cornus sanguinea subsp. sanguinea                       4
     Cornus sanguinea subsp. sanguinea                       5
     Cornus sanguinea ssp. hungarica                         4
     Cornus sanguinea ssp. hungarica                         5
     Cornus sanguinea subsp. hungarica                       4
     Cornus sanguinea subsp. hungarica                       5
     Cornus sanguinea ssp. australis                         4
     Cornus sanguinea ssp. australis                         5
     Cornus sanguinea subsp. australis                       4
     Cornus sanguinea subsp. australis                       5

Cornus sanguinea                                          -  6
     Cornus sanguinea                                        0
     Cornus sanguinea                                        6
     Cornus sanguinea                                        7
     Cornus sanguinea                                        8
     Cornus sanguinea                                        9
     Cornus sanguinea s. sanguinea                           0
     Cornus sanguinea s. sanguinea                           6
     Cornus sanguinea s. sanguinea                           7
     Cornus sanguinea s. sanguinea                           8
     Cornus sanguinea s. sanguinea                           9
     Cornus sanguinea ssp. sanguinea                         0
     Cornus sanguinea ssp. sanguinea                         6
     Cornus sanguinea ssp. sanguinea                         7
     Cornus sanguinea ssp. sanguinea                         8
     Cornus sanguinea subsp. sanguinea                       0
     Cornus sanguinea subsp. sanguinea                       6
     Cornus sanguinea subsp. sanguinea                       7
     Cornus sanguinea subsp. sanguinea                       8
     Cornus sanguinea subsp. sanguinea                       9
     Cornus sanguinea ssp. hungarica                         0
     Cornus sanguinea ssp. hungarica                         6
     Cornus sanguinea ssp. hungarica                         7
     Cornus sanguinea ssp. hungarica                         8
     Cornus sanguinea subsp. hungarica                       0
     Cornus sanguinea subsp. hungarica                       6
     Cornus sanguinea subsp. hungarica                       7
     Cornus sanguinea subsp. hungarica                       8
     Cornus sanguinea ssp. australis                         6
     Cornus sanguinea ssp. australis                         7
     Cornus sanguinea ssp. australis                         8
     Cornus sanguinea ssp. australis                         9
     Cornus sanguinea subsp. australis                       6
     Cornus sanguinea subsp. australis                       7
     Cornus sanguinea subsp. australis                       8
     Cornus sanguinea subsp. australis                       9

Cornus species                                            -  1
     Cornus species                                          1
     Cornus species                                          2
     Cornus species                                          3

Cornus species                                            -  4
     Cornus species                                          4
     Cornus species                                          5

Cornus species                                            -  6
     Cornus species                                          0
     Cornus species                                          6
     Cornus species                                          7
     Cornus species                                          8

Cornus sericea                                            -  4
     Cornus sericea                                          1
     Cornus sericea                                          2
     Cornus sericea                                          3
     Cornus sericea                                          4
     Cornus sericea                                          5
     Cornus stolonifera                                      4
     Cornus stolonifera                                      5

Cornus sericea                                            -  6
     Cornus sericea                                          0
     Cornus sericea                                          6
     Cornus sericea                                          7
     Cornus sericea                                          8
     Cornus sericea                                          9
     Cornus stolonifera                                      0
     Cornus stolonifera                                      6
     Cornus stolonifera                                      7
     Cornus stolonifera                                      8
     Cornus stolonifera                                      9

Cornus suecica                                            -  6
     Cornus suecica                                          0
     Cornus suecica                                          4
     Cornus suecica                                          5
     Cornus suecica                                          6
     Cornus suecica                                          7
     Cornus suecica                                          8
     Cornus suecica                                          9

Securigera varia                                          -  6
     Coronilla varia                                         6
     Coronilla varia                                         0
     Securigera varia                                        6

Corrigiola litoralis                                      -  6 
     Corrigiola litoralis                                    6 
     Corrigiola litoralis                                    0 
     Corrigiola litoralis subsp. litoralis                   6

Coronopus squamatus                                       -  6 
     Coronopus squamatus                                     6 
     Coronopus squamatus                                     0 
     Lepidium squamatum                                      6 
     Lepidium squamatum                                      0
     Coronopus procumbens                                    6 

Corylus avellana                                          -  1
     Corylus avellana                                        1
     Corylus avellana                                        2
     Corylus avellana                                        3

Corylus avellana                                          -  4
     Corylus avellana                                        4
     Corylus avellana                                        5

Corylus avellana                                          -  6
     Corylus avellana                                        6
     Corylus avellana                                        7
     Corylus avellana                                        8

Corynephorus canescens                                    -  6
     Corynephorus canescens                                  9
     Corynephorus canescens                                  6
     Corynephorus canescens                                  4
     Corynephorus canescens                                  0

Corydalis cava                                            -  6
     Corydalis cava                                          6
     Corydalis bulbosa                                       6
     Corydalis cava subsp. cava                              6

Corydalis intermedia                                      -  6
     Corydalis intermedia                                    0
     Corydalis intermedia                                    6
     Corydalis fabacea                                       0
     Corydalis fabacea                                       6

Corydalis pumila                                          -  6
     Corydalis pumila                                        0
     Corydalis pumila                                        6

Cotoneaster divaricatus                                   -  4
     Cotoneaster divaricatus                                 4
     Cotoneaster divaricatus                                 5

Cotoneaster divaricatus                                   -  6
     Cotoneaster divaricatus                                 0
     Cotoneaster divaricatus                                 6
     Cotoneaster divaricatus                                 7
     Cotoneaster divaricatus                                 8

Cotoneaster horizontalis                                  -  4
     Cotoneaster horizontalis                                4
     Cotoneaster horizontalis                                5

Cotoneaster horizontalis                                  -  6
     Cotoneaster horizontalis                                0
     Cotoneaster horizontalis                                6
     Cotoneaster horizontalis                                7
     Cotoneaster horizontalis                                8
     Cotoneaster horizontalis                                9

Cotoneaster integerrimus                                  -  4
     Cotoneaster integerrimus                                4
     Cotoneaster integerrimus                                5
     Cotoneaster intergerrimus                               4
     Cotoneaster intergerrimus                               5
     Cotoneaster scandinavicus                               4
     Cotoneaster scandinavicus                               5

Cotoneaster integerrimus                                  -  6
     Cotoneaster integerrimus                                0
     Cotoneaster integerrimus                                6
     Cotoneaster integerrimus                                7
     Cotoneaster integerrimus                                8
     Cotoneaster integerrimus                                9
     Cotoneaster intergerrimus                               0
     Cotoneaster intergerrimus                               6
     Cotoneaster intergerrimus                               7
     Cotoneaster intergerrimus                               8
     Cotoneaster intergerrimus                               9
     Cotoneaster scandinavicus                               0
     Cotoneaster scandinavicus                               6
     Cotoneaster scandinavicus                               7
     Cotoneaster scandinavicus                               8
     Cotoneaster scandinavicus                               9

Cotoneaster lucidus                                       -  4
     Cotoneaster lucidus                                     4
     Cotoneaster lucidus                                     5

Cotoneaster lucidus                                       -  6
     Cotoneaster lucidus                                     0
     Cotoneaster lucidus                                     6
     Cotoneaster lucidus                                     7
     Cotoneaster lucidus                                     8

Cotoneaster melanocarpus                                  -  4
     Cotoneaster niger                                       4
     Cotoneaster niger                                       5
     Cotoneaster melanocarpus                                4
     Cotoneaster melanocarpus                                5

Cotoneaster melanocarpus                                  -  4
     Cotoneaster niger                                       0
     Cotoneaster niger                                       6
     Cotoneaster niger                                       7
     Cotoneaster niger                                       8
     Cotoneaster niger                                       9
     Cotoneaster melanocarpus                                0
     Cotoneaster melanocarpus                                6
     Cotoneaster melanocarpus                                7
     Cotoneaster melanocarpus                                8
     Cotoneaster melanocarpus                                9

Cotoneaster multiflorus                                   -  4
     Cotoneaster multiflorus                                 4
     Cotoneaster multiflorus                                 5

Cotoneaster multiflorus                                   -  6
     Cotoneaster multiflorus                                 0
     Cotoneaster multiflorus                                 6
     Cotoneaster multiflorus                                 7
     Cotoneaster multiflorus                                 8
     Cotoneaster multiflorus                                 9

Cotoneaster species                                       -  4
     Cotoneaster species                                     4
     Cotoneaster species                                     5

Cotoneaster species                                       -  6
     Cotoneaster species                                     0
     Cotoneaster species                                     6
     Cotoneaster species                                     7
     Cotoneaster species                                     8

Corallorhiza trifida                                      -  6
     Corallorhiza innata                                     6
     Corallorhiza trifida                                    6

Crambe maritima                                           -  6
     Crambe maritima                                         0
     Crambe maritima                                         6
     Crambe maritima                                         9

Crataegus crus-galli                                      -  1
     Crataegus crus-gali                                     1
     Crataegus crus-gali                                     2
     Crataegus crus-gali                                     3
     Crataegus crus-galli                                    1
     Crataegus crus-galli                                    2
     Crataegus crus-galli                                    3

Crataegus crus-galli                                      -  4
     Crataegus crus-gali                                     4
     Crataegus crus-gali                                     5
     Crataegus crus-galli                                    4
     Crataegus crus-galli                                    5

Crataegus crus-galli                                      -  6
     Crataegus crus-gali                                     0
     Crataegus crus-gali                                     6
     Crataegus crus-gali                                     7
     Crataegus crus-gali                                     8
     Crataegus crus-galli                                    0
     Crataegus crus-galli                                    6
     Crataegus crus-galli                                    7
     Crataegus crus-galli                                    8

Crataegus intricata                                       -  1
     Crataegus intricata                                     1
     Crataegus intricata                                     2
     Crataegus intricata                                     3
  
Crataegus intricata                                       -  4
     Crataegus intricata                                     4
     Crataegus intricata                                     5

Crataegus intricata                                       -  6
     Crataegus intricata                                     0
     Crataegus intricata                                     6
     Crataegus intricata                                     7
     Crataegus intricata                                     8

Crataegus laevigata                                       -  1
     Crataegus leavigata                                     1
     Crataegus leavigata                                     2
     Crataegus leavigata                                     3
     Crataegus laevigata                                     1
     Crataegus laevigata                                     2
     Crataegus laevigata                                     3
     Crataegus oxyacantha                                    1
     Crataegus oxyacantha                                    2
     Crataegus oxyacantha                                    3

Crataegus laevigata                                       -  4
     Crataegus leavigata                                     4
     Crataegus leavigata                                     5
     Crataegus laevigata                                     4
     Crataegus laevigata                                     5
     Crataegus oxyacantha                                    4
     Crataegus oxyacantha                                    5

Crataegus laevigata                                       -  6
     Crataegus leavigata                                     0
     Crataegus leavigata                                     6
     Crataegus leavigata                                     7
     Crataegus leavigata                                     8
     Crataegus laevigata                                     0
     Crataegus laevigata                                     6
     Crataegus laevigata                                     7
     Crataegus laevigata                                     8
     Crataegus oxyacantha                                    0
     Crataegus oxyacantha                                    6
     Crataegus oxyacantha                                    7
     Crataegus oxyacantha                                    8

Crataegus rhipidophylla                                   -  1
     Crataegus lindmanii                                     1
     Crataegus lindmanii                                     2
     Crataegus lindmanii                                     3
     Crataegus curvisepala                                   1
     Crataegus curvisepala                                   2
     Crataegus curvisepala                                   3
     Crataegus rhipidophylla                                 1
     Crataegus rhipidophylla                                 2
     Crataegus rhipidophylla                                 3
     Crataegus praemonticola                                 1
     Crataegus praemonticola                                 2
     Crataegus praemonticola                                 3
     Crataegus calycina s. curvisepala                       1
     Crataegus calycina s. curvisepala                       2
     Crataegus calycina s. curvisepala                       3
     Crataegus calycina ssp. curvisepala                     1
     Crataegus calycina ssp. curvisepala                     2
     Crataegus calycina ssp. curvisepala                     3
     Crataegus calycina subsp. curvisepala                   1
     Crataegus calycina subsp. curvisepala                   2
     Crataegus calycina subsp. curvisepala                   3

Crataegus rhipidophylla                                   -  4
     Crataegus lindmanii                                     4
     Crataegus lindmanii                                     5
     Crataegus curvisepala                                   4
     Crataegus curvisepala                                   5
     Crataegus praemonticola                                 4
     Crataegus praemonticola                                 5
     Crataegus rhipidophylla                                 4
     Crataegus rhipidophylla                                 5
     Crataegus calycina s. curvisepala                       4
     Crataegus calycina s. curvisepala                       5
     Crataegus calycina ssp. curvisepala                     4
     Crataegus calycina ssp. curvisepala                     5
     Crataegus calycina subsp. curvisepala                   4
     Crataegus calycina subsp. curvisepala                   5

Crataegus rhipidophylla                                   -  6
     Crataegus lindmanii                                     0
     Crataegus lindmanii                                     6
     Crataegus lindmanii                                     7
     Crataegus lindmanii                                     8
     Crataegus curvisepala                                   0
     Crataegus curvisepala                                   6
     Crataegus curvisepala                                   7
     Crataegus curvisepala                                   8
     Crataegus curvisepala                                   9
     Crataegus praemonticola                                 0
     Crataegus praemonticola                                 6
     Crataegus praemonticola                                 7
     Crataegus praemonticola                                 8
     Crataegus rhipidophylla                                 0
     Crataegus rhipidophylla                                 6
     Crataegus rhipidophylla                                 7
     Crataegus rhipidophylla                                 8
     Crataegus calycina s. curvisepala                       0
     Crataegus calycina s. curvisepala                       6
     Crataegus calycina s. curvisepala                       7
     Crataegus calycina s. curvisepala                       8
     Crataegus calycina ssp. curvisepala                     0
     Crataegus calycina ssp. curvisepala                     6
     Crataegus calycina ssp. curvisepala                     7
     Crataegus calycina ssp. curvisepala                     8
     Crataegus calycina subsp. curvisepala                   0
     Crataegus calycina subsp. curvisepala                   6
     Crataegus calycina subsp. curvisepala                   7
     Crataegus calycina subsp. curvisepala                   8

Crataegus monogyna s. l.                                  -  1
     Crataegus x media                                       1
     Crataegus x media                                       2
     Crataegus x media                                       3
     Crataegus monogyna                                      1
     Crataegus monogyna                                      2
     Crataegus monogyna                                      3
     Crataegus heterodonta                                   1
     Crataegus heterodonta                                   2
     Crataegus heterodonta                                   3
     Crataegus x fallacina                                   1
     Crataegus x fallacina                                   2
     Crataegus x fallacina                                   3
     Crataegus x macrocarpa                                  1
     Crataegus x macrocarpa                                  2
     Crataegus x macrocarpa                                  3
     Crataegus subspaericea                                  1
     Crataegus subspaericea                                  2
     Crataegus subspaericea                                  3
     Crataegus x heterodonta                                 1
     Crataegus x heterodonta                                 2
     Crataegus x heterodonta                                 3
     Crataegus monogyna s. l.                                1
     Crataegus monogyna s. l.                                2
     Crataegus monogyna s. l.                                3
     Crataegus lindmanii x monogyna                          1
     Crataegus lindmanii x monogyna                          2
     Crataegus lindmanii x monogyna                          3
     Crataegus calycina                                      1
     Crataegus calycina                                      2
     Crataegus calycina                                      3
     Crataegus macrocarpa                                    1
     Crataegus macrocarpa                                    2
     Crataegus macrocarpa                                    3
     Crataegus x calycina                                    1
     Crataegus x calycina                                    2
     Crataegus x calycina                                    3
     Crataegus x macrocarpa                                  1
     Crataegus x macrocarpa                                  2
     Crataegus x macrocarpa                                  3
     Crataegus x pseudooxyacantha                            1
     Crataegus x pseudooxyacantha                            2
     Crataegus x pseudooxyacantha                            3

Crataegus monogyna s. l.                                  -  4
     Crataegus x media                                       4
     Crataegus x media                                       5
     Crataegus monogyna                                      4
     Crataegus monogyna                                      5
     Crataegus heterodonta                                   4
     Crataegus heterodonta                                   5
     Crataegus x fallacina                                   4
     Crataegus x fallacina                                   5
     Crataegus x macrocarpa                                  4
     Crataegus x macrocarpa                                  5
     Crataegus subspaericea                                  4
     Crataegus subspaericea                                  5
     Crataegus x heterodonta                                 4
     Crataegus x heterodonta                                 5
     Crataegus monogyna s. l.                                4
     Crataegus monogyna s. l.                                5
     Crataegus lindmanii x monogyna                          4
     Crataegus lindmanii x monogyna                          5
     Crataegus calycina                                      4
     Crataegus calycina                                      5
     Crataegus macrocarpa                                    4
     Crataegus macrocarpa                                    5
     Crataegus x calycina                                    4
     Crataegus x calycina                                    5
     Crataegus x macrocarpa                                  4
     Crataegus x macrocarpa                                  5
     Crataegus x pseudooxyacantha                            4
     Crataegus x pseudooxyacantha                            5
     Crataegus monogyna et laevigata                         4
     Crataegus monogyna et oxyacantha                        4
     Crataegus monogyna et oxyacantha                        5
     Crataegus oxyacantha et monogyna                        4
     Crataegus calycina et monogyna                          4

Crataegus monogyna s. l.                                  -  6
     Crataegus x media                                       0
     Crataegus x media                                       6
     Crataegus x media                                       7
     Crataegus x media                                       8
     Crataegus monogyna                                      0
     Crataegus monogyna                                      6
     Crataegus monogyna                                      7
     Crataegus monogyna                                      8
     Crataegus heterodonta                                   9
     Crataegus heterodonta                                   6
     Crataegus heterodonta                                   7
     Crataegus heterodonta                                   8
     Crataegus x fallacina                                   0
     Crataegus x fallacina                                   6
     Crataegus x fallacina                                   7
     Crataegus x fallacina                                   8
     Crataegus x macrocarpa                                  0
     Crataegus x macrocarpa                                  6
     Crataegus x macrocarpa                                  7
     Crataegus x macrocarpa                                  8
     Crataegus subspaericea                                  0
     Crataegus subspaericea                                  6
     Crataegus subspaericea                                  7
     Crataegus subspaericea                                  8
     Crataegus x heterodonta                                 0
     Crataegus x heterodonta                                 6
     Crataegus x heterodonta                                 7
     Crataegus x heterodonta                                 8
     Crataegus monogyna s. l.                                0
     Crataegus monogyna s. l.                                6
     Crataegus monogyna s. l.                                7
     Crataegus monogyna s. l.                                8
     Crataegus lindmanii x monogyna                          0
     Crataegus lindmanii x monogyna                          6
     Crataegus lindmanii x monogyna                          7
     Crataegus lindmanii x monogyna                          8
     Crataegus calycina                                      0
     Crataegus calycina                                      6
     Crataegus calycina                                      7
     Crataegus calycina                                      8
     Crataegus macrocarpa                                    0
     Crataegus macrocarpa                                    6
     Crataegus macrocarpa                                    7
     Crataegus macrocarpa                                    8
     Crataegus x calycina                                    0
     Crataegus x calycina                                    6
     Crataegus x calycina                                    7
     Crataegus x calycina                                    8
     Crataegus x macrocarpa                                  0
     Crataegus x macrocarpa                                  6
     Crataegus x macrocarpa                                  7
     Crataegus x macrocarpa                                  8
     Crataegus x pseudooxyacantha                            0
     Crataegus x pseudooxyacantha                            6
     Crataegus x pseudooxyacantha                            7
     Crataegus x pseudooxyacantha                            8

Crataegus coccinea                                        -  1
     Crataegus pedicellata                                   1
     Crataegus coccinea                                      2
     Crataegus coccinea                                      3

Crataegus coccinea                                        -  4
     Crataegus pedicellata                                   4
     Crataegus coccinea                                      5

Crataegus coccinea                                        -  6
     Crataegus pedicellata                                   0
     Crataegus coccinea                                      6
     Crataegus coccinea                                      7
     Crataegus coccinea                                      8

Crataegus species                                         -  1
     Crataegus species                                       1
     Crataegus species                                       2
     Crataegus species                                       3

Crataegus species                                         -  4
     Crataegus species                                       4
     Crataegus species                                       5

Crataegus species                                         -  6
     Crataegus species                                       0
     Crataegus species                                       6
     Crataegus species                                       7
     Crataegus species                                       8

Crassula aquatica                                         -  6
     Crassula aquatica                                       0
     Crassula aquatica                                       6
     Crassula aquatica                                       9
     Crassula species                                        6
     Tillaea aquatica                                        2
     Tillaea aquatica                                        4
     Tillaea aquatica                                        6

Crepis biennis                                            -  6
     Crepis biennis                                          6
     Crepis biennis                                          9
     Crepis biennis                                          0

Crepis capillaris                                         -  6
     Crepis capillaris                                       6
     Crepis capillaris                                       9
     Crepis capillaris                                       0
     Crepis virens                                           6

Crepis conyzifolia                                        -  6
     Crepis grandiflora                                      6

Crepis mollis                                             -  6
     Crepis mollis                                           6
     Crepis mollis                                           0 
     Crepis succisifolia                                     6
     Crepis mollis subsp. succusifolia                       6
     Crepis mollis subsp. succusifolia                       0

Crepis paludosa                                           -  6
     Crepis paludosa                                         6
     Crepis paludosa                                         0

Crepis praemorsa                                          -  6
     Crepis praemorsa                                        0
     Crepis praemorsa                                        6
     Crepis praemorsa s. praemorsa                           0
     Crepis praemorsa s. praemorsa                           6
     Crepis praemorsa subsp. praemorsa                       0
     Crepis praemorsa subsp. praemorsa                       6

Crepis foetida                                            -  6
     Crepis rhoeadifolia                                     6
     Crepis foetida subsp. rhoeadifolia                      6
     Crepis foetida s. foetida                               0 
     Crepis foetida subsp. foetida                           6
     Crepis foetida subsp. foetida                           0
 
Crepis jacquinii                                          -  6
     Crepis jacquinii                                        6
     Crepis jacquinii                                        0
     Crepis jacquinii subsp. jacquinii                       6
     Crepis jacquinii subsp. jacquinii?                      6

Crepis species                                            -  6
     Crepis species                                          6
     Crepis species                                          0

Crepis tectorum                                           -  6
     Crepis tectorum                                         6
     Crepis tectorum                                         0
     Crepis tectorum s. tectorum                             0 

Crepis foliosa                                            -  6
     Crepis foliosa                                          0
     Crepis foliosa                                          6
     Crepis tectorum s. pumila                               0
     Crepis tectorum s. pumila                               6
     Crepis tectorum subsp. pumila                           0
     Crepis tectorum subsp. pumila                           6
          
Crepis vesicaria                                          -  6
     Crepis vesicaria                                        6
     Crepis vesicaria                                        0

Crocus vernus                                             -  6
     Crocus scepusiensis                                     6
     Crocus vernus                                           6
     Crocus vernus subsp. vernus                             6

Cruciata glabra                                           -  6
     Cruciata glabra                                         0
     Cruciata glabra                                         6
     Cruciata glabra                                         5
     Galium glabra                                           6
     Galium glabrum                                          6
     Galium vernum                                           6

Cruciata laevipes                                         -  6
     Cruciata laevipes                                       6
     Galium cruciata                                         6
     Callipeltis laevipes                                    6
     Cruciata ciliata                                        6

Silene baccifera                                          -  6
     Silene baccifera                                        0
     Silene baccifera                                        6
     Cucubalus baccifer                                      0
     Cucubalus baccifer                                      4
     Cucubalus baccifer                                      6

Cuscuta europaea                                          -  6
     Cuscuta europaea                                        6
     Cuscuta europaea                                        0

Cuscuta epithymum                                         -  6
     Cuscuta epithymum                                       0
     Cuscuta epithymum                                       6
     Cuscuta epithymum s. epithymum                          0
     Cuscuta epithymum s. epithymum                          6
     Cuscuta epithymum subsp. epithymum                      6
     Cuscuta epithymum subsp. epithymum                      0

Cymbalaria muralis                                        -  6
     Linaria cymbalaria                                      6

Cynodon dactylon                                          -  6
     Cynodon dactylon                                        6
     Cynodon dactylon                                        0

Cynoglossum officinale                                    -  6
     Cynoglossum officinale                                  6
     Cynoglossum officinale                                  0

Cynosurus cristatus                                       -  6
     Cynosurus cristatus                                     6
     Cynosurus cristatus                                     0

Cyperus fuscus                                            -  6 
     Cyperus fuscus                                          6 
     Cyperus fuscus                                          0 

Cyperus flavescens                                        -  6 
     Cyperus flavescens                                      6 
     Cyperus flavescens                                      0 
     Cyperus flavescens                                      6
     Pycreus flavescens                                      6

Cyperus esculentus                                        -  6
     Cyperus esculentus                                      6
     Cyperus esculentus                                      0

Cyperus michelianus                                       -  6
     Cyperus micheliana                                      6
     Cyperus michelianus subsp. michelianus                  0
     Cyperus michelianus subsp. michelianus                  6
     Cyperus michelianus                                     6

Cydonia oblonga                                           -  1
     Cydonia oblonga                                         1
     Cydonia oblonga                                         2
     Cydonia oblonga                                         3
     Cydonia oblongata                                       1
     Cydonia oblongata                                       2
     Cydonia oblongata                                       3

Cydonia oblonga                                           -  4
     Cydonia oblonga                                         4
     Cydonia oblonga                                         5
     Cydonia oblongata                                       4
     Cydonia oblongata                                       5

Cydonia oblonga                                           -  6
     Cydonia oblonga                                         0
     Cydonia oblonga                                         6
     Cydonia oblonga                                         7
     Cydonia oblonga                                         8
     Cydonia oblongata                                       0
     Cydonia oblongata                                       6
     Cydonia oblongata                                       7
     Cydonia oblongata                                       8

Cystopteris fragilis                                      -  6
     Cystopteris fragilis                                    9
     Cystopteris fragilis                                    6
     Cystopteris fragilis                                    0
     Cystopteris fragilis subsp. fragilis                    6
     Cystopteris filix-fragilis                              6

Dactylis glomerata                                        -  6
     Dactylis glomerata                                      0
     Dactylis glomerata                                      6
     Dactylis glomerata                                      4
     Dactylis glomerata s. glomerata                         0
     Dactylis glomerata s. glomerata                         6
     Dactylis glomerata subsp. glomerata                     6
     Dactylis glomerata s. l.                                6

Dactylis glomerata subsp. lobata                          -  6
     Dactylis polygama                                       6
     Dactylis glomerata subsp. aschersoniana                 9
     Dactylis glomerata subsp. aschersoniana                 6
     Dactylis aschersoniana                                  6
     Dactylis glomerata subsp. aschersonian                  6
     Dactylis glomerata subsp. lobata                        6

Dactylorhiza maculata s. l.                               -  6
     Dactylorhiza maculata                                   6
     Dactylorhiza maculata                                   9
     Dactylorhiza maculata                                   0
     Orchis maculata                                         6
     Dactylorhiza maculata subsp. maculata                   6
     Dactylorhiza maculata subsp. maculata                   0
     Dactylorhiza fuchsii                                    6
     Dactylorhiza fuchsii                                    0
     Dactylorhiza fuchsii s. fuchsii                         0
     Dactylorhiza fuchsii s. fuchsii                         6
     Dactylorhiza fuchsii subsp. fuchsii                     0
     Dactylorhiza fuchsii subsp. fuchsii                     6

Dactylorhiza incarnata                                    -  6
     Dactylorhiza incarnata                                  6
     Orchis incarnata                                        6
     Orchis incarnata                                        0
     Dactylorhiza incarnata                                  0
     Dactylorhiza incarnata s. incarnata                     0
     Dactylorhiza incarnata s. incarnata                     6
     Dactylorhiza incarnata subsp. incarnata                 0
     Dactylorhiza incarnata subsp. incarnata                 6
     Dactylorhiza incarnata subsp. cruenta                   0
     Dactylorhiza incarnata subsp. cruenta                   6
     Dactylorhiza incarnata s. cruenta                       0
     Dactylorhiza incarnata s. cruenta                       6

Dactylorhiza traunsteineri                                -  6
     Orchis traunsteineri                                    6
     Dactylorhiza traunsteineri subsp. traunsteineri         0
     Dactylorhiza traunsteineri subsp. traunsteineri         6
     Dactylorhiza incarnata s. traunsteineri                 0
     Dactylorhiza incarnata s. traunsteineri                 6
     Dactylorhiza traunsteineri                              6
     Dactylorhiza traunsteineri                              0

Dactylorhiza majalis                                      -  6
     Dactylorhiza majalis                                    6
     Dactylorhiza majalis                                    0
     Dactylorhiza majalis subsp. brevifolia                  6
     Dactylorhiza majalis subsp. brevifolia                  0
     Dactylorhiza baltica                                    0
     Dactylorhiza baltica                                    6
     Orchis majalis                                          6
     Orchis latifolia                                        6
     Dactylorchis latifolia                                  6
     Dactylorhiza majalis subsp. majalis                     6

Dactylorhiza sambucina                                    -  6
     Dactylorhiza sambucina s. sambucina                     6
     Dactylorhiza sambucina s. sambucina                     0
     Dactylorhiza sambucina subsp. sambucina                 6
     Dactylorhiza sambucina subsp. sambucina                 0  
     Dactylorhiza sambucina                                  0
     Orchis sambucina                                        6

Dactylorhiza species                                      -  6
     Dactylorhiza species                                    6
     Dactylorhiza species                                    0

Danthonia decumbens                                       -  6
     Danthonia decumbens                                     6
     Danthonia decumbens                                     0
     Sieglingia decumbens                                    6
     Sieglingia decumbens                                    0
     Sieglingia decumbens                                    9
     Danthonia decumbens subsp. decumbens                    6

Daucus carota                                             -  6
     Daucus carota                                           0
     Daucus carota                                           6
     Daucus carota                                           8
     Daucus carota s. carota                                 0
     Daucus carota s. carota                                 6
     Daucus carota subsp. carota                             0
     Daucus carota subsp. carota                             6

Daphne cneorum                                            -  4
     Daphne cneorum                                          4
     Daphne cneorum                                          5

Daphne cneorum                                            -  6
     Daphne cneorum                                          0
     Daphne cneorum                                          6
     Daphne cneorum                                          7
     Daphne cneorum                                          8

Daphne mezereum                                           -  4
     Daphne mezereum                                         3
     Daphne mezereum                                         4
     Daphne mezereum                                         5

Daphne mezereum                                           -  6
     Daphne mezereum                                         0
     Daphne mezereum                                         6
     Daphne mezereum                                         7
     Daphne mezereum                                         8

Daphne species                                            -  4
     Daphne species                                          4
     Daphne species                                          5

Daphne species                                            -  6
     Daphne species                                          0
     Daphne species                                          6
     Daphne species                                          7
     Daphne species                                          8

Cardamine bulbifera                                       -  6
     Dentaria bulbifera                                      6
     Cardamine bulbifera                                     6

Cardamine enneaphyllos                                    -  6
     Dentaria enneaphyllos                                   6
     Cardamine enneaphyllos                                  6

Cardamine glanduligera                                    -  6
     Dentaria glandulosa                                     6
     Cardamine glandulifera                                  6

Avenella flexuosa                                         -  6
     Deschampsia flexuosa                                    6
     Deschampsia flexuosa                                    0
     Avenella flexuosa                                       6
     Aira flexuosa                                           6
     Deschampsia flexuosa                                    9
     Avenella flexuosa subsp. flexuosa                       6

Descurainia sophia                                        -  6
     Descurainia sophia                                      6
     Descurainia sophia                                      0
     Descurainia sophia                                      4

Deschampsia cespitosa                                     -  6
     Deschampsia caespitosa                                  0
     Deschampsia caespitosa                                  6
     Deschampsia cespitosa                                   0
     Deschampsia cespitosa                                   6
     Deschampsia cespitosa subsp. cespitosa                  6
     Aira caespitosa                                         6
 
Dianthus arenarius                                        -  6
     Dianthus arenarius                                      0
     Dianthus arenarius                                      6
     Dianthus arenarius s. arenarius                         0
     Dianthus arenarius s. arenarius                         6
     Dianthus arenarius subsp. arenarius                     0
     Dianthus arenarius subsp. arenarius                     6
     Dianthus arenarius s. borussicus                        0
     Dianthus arenarius s. borussicus                        6
     Dianthus arenarius subsp. borussicus                    6
     Dianthus arenarius subsp. borussicus                    9
     Dianthus borussicus                                     6

Dianthus borbasii                                         -  6
     Dianthus borbasii s. borbasii                           0
     Dianthus borbasii s. borbasii                           6
     Dianthus borbasii subsp. borbasii                       0
     Dianthus borbasii subsp. borbasii                       6
     Dianthus borbasii                                       6

Dianthus armeria                                          -  6
     Dianthus armeria                                        0
     Dianthus armeria                                        6
     Dianthus armeria s. armeria                             0
     Dianthus armeria s. armeria                             6
     Dianthus armeria subsp. armeria                         0
     Dianthus armeria subsp. armeria                         6

Dianthus campestris                                       -  6
     Dianthus campestris                                     0
     Dianthus campestris                                     6
     Dianthus campestris s. campestris                       0
     Dianthus campestris s. campestris                       6
     Dianthus campestris subsp. campestris                   0
     Dianthus campestris subsp. campestris                   6

Dianthus carthusianorum                                   -  6
     Dianthus carthusianorum                                 6
     Dianthus carthusianorum                                 0
     Dianthus carthusianorum subsp. carthusianorum           6

Dianthus barbatus                                         -  6
     Dianthus compactus                                      0
     Dianthus compactus                                      6
     Dianthus barbatus s. compactus                          6
     Dianthus barbatus s. compactus                          0
     Dianthus barbatus ssp. compactus                        0
     Dianthus barbatus ssp. compactus                        6
     Dianthus barbatus subsp. compactus                      6
     Dianthus barbatus subsp. compactus                      0
     Dianthus barbatus                                       6
     Dianthus barbatus subsp. barbatus                       6
     Dianthus barbatus subsp. barbatus                       0
     Dianthus barbatus s. barbatus                           6
     Dianthus barbatus s. barbatus                           0

Dianthus deltoides                                        -  6
     Dianthus deltoides                                      0
     Dianthus deltoides                                      6
     Dianthus deltoides s. deltoides                         0
     Dianthus deltoides s. deltoides                         6
     Dianthus deltoides subsp. deltoides                     0
     Dianthus deltoides subsp. deltoides                     6

Dianthus glacialis                                        -  6
     Dianthus glacialis                                      0
     Dianthus glacialis                                      6
     Dianthus glacialis subsp. gelidus                       6

Dianthus superbus                                         -  6
     Dianthus superbus                                       0
     Dianthus superbus                                       6
     Dianthus superbus s. superbus                           0
     Dianthus superbus s. superbus                           6
     Dianthus superbus subsp. superbus                       0
     Dianthus superbus subsp. superbus                       6
     Dianthus superbus ssp. sylvestris                       0
     Dianthus superbus ssp. sylvestris                       6
     Dianthus superbus subsp. alpestris                      6
     Dianthus superbus subsp. speciosus                      6
     Dianthus speciosus                                      6

Dianthus plumarius                                        -  6
     Dianthus plumarius                                      0
     Dianthus plumarius                                      6

Dianthus praecox                                          -  6                     
     Dianthus plumarius subsp. praecox?                      6
     Dianthus praecox                                        6

Digitalis grandiflora                                     -  6
     Digitalis grandiflora                                   6
     Digitalis grandiflora                                   0
     Digitalis ambigua                                       6

Digitalis purpurea                                        -  6
     Digitalis purpurea s. purpurea                          6
     Digitalis purpurea s. purpurea                          0
     Digitalis purpurea subsp. purpurea                      6
     Digitalis purpurea subsp. purpurea                      0
     Digitalis purpurea                                      6

Digitaria ischaemum                                       -  6
     Digitaria ischaemum                                     0
     Digitaria ischaemum                                     6

Digitaria sanguinalis                                     -  6
     Digitaria sanguinalis                                   6
     Digitaria sanguinalis                                   0
     Digitaria sanguinalis subsp. sanguinalis                6

Diplotaxis tenuifolia                                     -  6
     Diplotaxis tenuifolia                                   6
     Diplotaxis tenuifolia                                   0

Lycopodium alpinum                                        -  6
     Diphasiastrum alpinum                                   6
     Diphasium alpinum                                       6
     Lycopodium alpinum                                      6

Lycopodium complanatum                                    -  6
     Diphasiastrum complanatum subsp. complanatum            0
     Diphasiastrum complanatum subsp. complanatum            6
     Diphasiastrum complanatum                               6
     Diphasiastrum complanatum                               0
     Lycopodium complanatum                                  6
     Diphasium complanatum                                   6
     Lycopodium complanatum                                  9

Lycopodium tristachyum                                    -  6
     Diphasium tristachyum                                   6
     Lycopodium tristachyum                                  6

Lycopsis arvensis                                         -  6
     Anchusa arvensis                                        0
     Anchusa arvensis                                        6
     Anchusa arvensis s. arvensis                            0
     Anchusa arvensis s. arvensis                            6
     Lycopsis arvensis                                       6
     Lycopsis arvensis subsp. occidentalis                   6
     Anchusa arvensis?                                       6

Dipsacus fullonum                                         -  6
     Dipsacus sylvestris                                     6
     Dipsacus fullonum                                       6
     Dipsacus fullonum                                       0

Dorycnium pentaphyllum                                    -  6
     Dorycnium germanicum                                    6
     Dorycnium pentaphyllum subsp. germanicum                6
     Dorycnium herbaceum                                     6
     Dorycnium pentaphyllum subsp. herbaceum                 6
     Dorycnium sericeum                                      6

Doronicum clusii                                          -  6
     Doronicum clusii                                        6
     Doronicum clusii                                        0
     Doronicum clusii subsp. clusii                          0
     Doronicum clusii subsp. clusii                          6

Dracocephalum ruyschiana                                  -  6
     Dracocephalum ruyschiana                                6
     Dracocephalum ruyschiana                                0

Draba incana                                              -  6 
     Draba incana                                            0 
     Draba incana                                            6

Draba muralis                                             -  6 
     Draba muralis                                           0 
     Draba muralis                                           6

Draba aizoides                                            -  6 
     Draba aizoides                                          0 
     Draba aizoides                                          6
     Draba aizoides subsp. aizoides                          6

Drosera anglica                                           -  6
     Drosera anglica                                         6
     Drosera longifolia                                      6

Drosera rotundifolia                                      -  6
     Drosera rotundifolia                                    6
     Drosera rotundifolia                                    0

Dryas octopetala                                          -  6
     Dryas octopetala                                        6
     Dryas species                                           6

Dryopteris carthusiana                                    -  6
     Dryopteris carthusiana                                  6
     Dryopteris carthusiana                                  0
     Dryopteris spinulosa                                    6
     Aspidium spinulosum                                     6

Dryopteris expansa                                        -  6
     Dryopteris expansa                                      6
     Dryopteris assimilis                                    6

Dryopteris dilatata                                       -  6
     Dryopteris dilatata                                     6
     Dryopteris dilatata                                     0
     Dryopteris austriaca                                    6
     Dryopteris austriaca subsp. dilatata                    6
     Dryopteris austriaca subsp. spinulosa                   6

Dryopteris filix-mas                                      -  6
     Dryopteris filix-mas                                    6
     Dryopteris filix-mas                                    0
     Aspidium filix-mas                                      6

Dryopteris affinis                                        -  6
     Dryopteris affinis                                      6
     Dryopteris affinis subsp. affinis var. affinis          6

Echinochloa crus-galli                                    -  6 
     Echinochloa crus-galli                                  6 
     Echinochloa crus-galli                                  0 
     Echinochloa crus-galli subsp. crus-galli                6
     Panicum crus-galli                                      6

Echinocystis lobata                                       -  6
     Echinocystis lobata                                     6
     Echinocystis lobata                                     0
     Echinocystis lobata                                     6

Echinops sphaerocephalus                                  -  6
     Echinops sphaerocephalus                                0
     Echinops sphaerocephalus                                6
     Echinops sphaerocephalus s. sphaerocephalus             0
     Echinops sphaerocephalus s. sphaerocephalus             6
     Echinops sphaerocephalus subsp. sphaerocephalus         0
     Echinops sphaerocephalus subsp. sphaerocephalus         6

Echium vulgare                                            -  6
     Echium vulgare                                          6
     Echium vulgare                                          0
     Echium vulgare subsp. vulgare                           6

Elatine alsinastrum                                       -  6
     Elatine alsinastrum                                     0
     Elatine alsinastrum                                     6

Elatine hexandra                                          -  6
     Elatine hexandra                                        6
     Elatine hexandra                                        5
     Elatine hexandra                                        0

Elatine hydropiper                                        -  6
     Elatine hydropiper                                      6
     Elatine hydropiper                                      0
     Elatine hydropiper f. terrestris                        6

Elatine triandra                                          -  6 
     Elatine triandra                                        6 
     Elatine triandra                                        0 
     Elatine triandra f. terrestris                          6

Elaeagnus commutata                                       -  4
     Eleagnus commutata                                      4
     Eleagnus commutata                                      5
     Elaeagnus commutata                                     4
     Elaeagnus commutata                                     5

Elaeagnus commutata                                       -  6
     Eleagnus commutata                                      0
     Eleagnus commutata                                      6
     Eleagnus commutata                                      7
     Eleagnus commutata                                      8
     Elaeagnus commutata                                     0
     Elaeagnus commutata                                     6
     Elaeagnus commutata                                     7
     Elaeagnus commutata                                     8

Elaeagnus angustifolia                                    -  1
     Eleagnus angustifolia                                   1
     Eleagnus angustifolia                                   2
     Eleagnus angustifolia                                   3
     Elaeagnus angustifolia                                  1
     Elaeagnus angustifolia                                  2
     Elaeagnus angustifolia                                  3

Elaeagnus angustifolia                                    -  4
     Eleagnus angustifolia                                   4
     Eleagnus angustifolia                                   5
     Elaeagnus angustifolia                                  4
     Elaeagnus angustifolia                                  5

Elaeagnus angustifolia                                    -  6
     Eleagnus angustifolia                                   0
     Eleagnus angustifolia                                   6
     Eleagnus angustifolia                                   7
     Eleagnus angustifolia                                   8
     Eleagnus angustifolia                                   0
     Elaeagnus angustifolia                                  6
     Elaeagnus angustifolia                                  7
     Elaeagnus angustifolia                                  8

Eleocharis acicularis                                     -  6 
     Eleocharis acicularis                                   0 
     Eleocharis acicularis                                   6 
     Eleocharis acicularis                                   5 
     Heleocharis acicularis                                  6
     Heleocharis acicularis                                  0
     Eleocharis acicularis f. annua                          6

Eleocharis carniolica                                     -  6
     Eleocharis carniolica                                   0
     Eleocharis carniolica                                   6

Eleocharis multicaulis                                    -  6 
     Eleocharis multicaulis                                  0 
     Eleocharis multicaulis                                  6 

Eleocharis ovata                                          -  6 
     Eleocharis ovata                                        0 
     Eleocharis ovata                                        6 
     Eleocharis soloniensis                                  6
     Heleocharis ovata                                       6 

Eleocharis palustris agg.                                 -  6
     Eleocharis palustris                                    6
     Eleocharis palustris                                    0 
     Heleocharis palustris                                   6
     Eleocharis palustris subsp. vulgaris                    6
     Eleocharis palustris subsp. vulgaris                    0
     Eleocharis palustris subsp. waltersii                   0
     Eleocharis palustris subsp. waltersii                   6
     Eleocharis mamillata                                    6
     Eleocharis mamillata                                    0
     Eleocharis mamillata subsp. mamillata                   6
     Eleocharis uniglumis                                    6
     Eleocharis uniglumis                                    0 
     Heleocharis uniglumis                                   6
     Heleocharis uniglumis                                   0
     Eleocharis palustris subsp. palustris                   6

Eleocharis quinqueflora                                   -  6
     Eleocharis quinqueflora                                 6
     Eleocharis quinqueflora                                 9
     Eleocharis quinqueflora                                 0
     Heleocharis quinqueflora                                6
     Heleocharis quinqueflora                                0
     Eleocharis pauciflora                                   6
     Heleocharis pauciflora                                  6

Elodea canadensis                                         -  6
     Elodea canadensis                                       6
     Elodea canadensis                                       9
     Elodea canadensis                                       0 

Elsholtzia ciliata                                        -  6
     Elsholtzia ciliata                                      6
     Elsholtzia patrini                                      6
     Elsholtzia ciliata                                      0
     Elsholtzia patrini                                      6

Elymus caninus                                            -  6
     Elymus caninus                                          6
     Agropyron caninum                                       6
     Elymus caninus                                          0  

Elytrigia intermedia                                      -  6
     Elymus hispidus                                         6
     Agropyron trichophorum                                  6
     Elymus hispidus subsp. barbulatus                       6
     Elymus hispidus subsp. hispidus                         6
     Elytrigia intermedia subsp. trichophora                 6
     Elytrigia trichophora                                   6
     Agropyron intermedium                                   6
     Elytrigia intermedia                                    6
     Elymus intemedius                                       6
     Elymus truncatus subsp. trichophorus                    6
     Elymus truncatus                                        6
     Triticum glaucum                                        6

Elytrigia repens                                          -  6
     Elymus repens                                           6
     Elytrigia repens                                        6
     Agropyron repens                                        6
     Elymus repens subsp. arenosus                           6
     Elymus repens s. arenosus                               0
     Elymus repens s. arenosus                               6
     Elymus repens                                           0 
     Agropyron repens                                        0
     Elymus repens s. repens                                 0
     Elymus repens s. repens                                 6
     Elymus repens subsp. repens                             0
     Elymus repens susbp. repens                             6
     Triticum repens                                         6
     Elytrigia repens subsp. repens                          6

Elymus species                                            -  6
     Elymus species                                          6
     Agropyron species                                       6
     Elymus species                                          0

Elytrigia juncea                                          -  6
     Elytrigia farcta                                        0
     Elytrigia farcta                                        6
     Agropyron junceum                                       0
     Agropyron junceum                                       6
     Elymus farctus                                          0
     Elymus farctus                                          6
     Agropyron farctum                                       6
     Agropyron farctum                                       0
     Elymus x laxus                                          0 
     Elytrigia juncea subsp. boreoatlantica                  0
     Elytrigia juncea subsp. boreoatlantica                  6
     Elymus farctus s. boreali-atlanticus                    0
     Elymus pycnanthus x farctus s. boreali-atlanticus       6 
     Elymus pycnanthus x farctus s. boreali-atlanticus       0 
     Elymus farctus s. boreali-atlanticus                    6 
     Elymus farctus subsp. boreali-atlanticus                6 
     Elytrigia juncea subsp. boreali-atlantica               6
     Agropyron junceum subsp. boreoatlanticum                6
     Elytrigia juncea subsp. juncea                          6

Empetrum nigrum                                           -  6
     Empetrum nigrum                                         0
     Empetrum nigrum                                         6
     Empetrum nigrum s. nigrum                               0
     Empetrum nigrum s. nigrum                               6
     Empetrum nigrum subsp. nigrum                           0
     Empetrum nigrum subsp. nigrum                           6
     Empetrum nigrum ssp. hermaphroditum                     0
     Empetrum nigrum ssp. hermaphroditum                     6
     Empetrum nigrum subsp. hermaphroditum                   0
     Empetrum nigrum subsp. hermaphroditum                   6
     Empetrum species                                        6
     Empetrum hermaphroditum                                 6

Epilobium angustifolium                                   -  6
     Epilobium angustifolium                                 6
     Epilobium angustifolium                                 0
     Chamaenerion angustifolium                              6

Epilobium ciliatum                                        -  6
     Epilobium ciliatum                                      6
     Epilobium adenocaulon                                   6
     Epilobium adenocaulon                                   0
     [Epilobium cf. adenocaulon]                             0
     Epilobium ciliatum subsp. adenocaulon                   6

Epilobium collinum                                        -  6
     Epilobium collinum                                      6
     Epilobium collinum                                      0

Epilobium dodonaei                                        -  6
     Epilobium dodonaei                                      6
     Chamaenerion angustissimum                              6
     Chamaenerion palustre                                   6

Epilobium hirsutum                                        -  6 
     Epilobium hirsutum                                      0 
     Epilobium hirsutum                                      6 

Epilobium montanum                                        -  6
     Epilobium montanum                                      6
     Epilobium montanum                                      0

Epilobium palustre                                        -  6 
     Epilobium palustre                                      0 
     Epilobium palustre                                      6
     Epilobium palustre                                      9 

Epilobium parviflorum                                     -  6 
     Epilobium parviflorum                                   6 
     Epilobium parviflorum                                   0 

Epilobium species                                         -  6 
     Epilobium species                                       5 
     Epilobium species                                       0 
     Epilobium species                                       6 
     Epilobium species                                       7
     Epilichen species                                       7
     Epilichen species                                       6

Epilobium tetragonum                                      -  6
     Epilobium adnatum                                       6
     Epilobium tetragonum s. tetragonum                      0
     Epilobium tetragonum s. tetragonum                      6
     Epilobium tetragonum subsp. tetragonum                  0
     Epilobium tetragonum subsp. tetragonum                  6
     Epilobium lamyi                                         6
     Epilobium tetragonum s. lamyi                           0
     Epilobium tetragonum s. lamyi                           6
     Epilobium tetragonum ssp. lamyi                         0
     Epilobium tetragonum ssp. lamyi                         6
     Epilobium tetragonum subsp. lamyi                       0
     Epilobium tetragonum subsp. lamyi                       6

Epipactis atrorubens                                      -  6
     Epipactis atrorubens                                    6
     Epipactis atrorubens                                    0
     Epipactis atropurpurea                                  6
     Epipactis rubiginosa                                    6

Epipactis helleborine                                     -  6
     Epipactis phyllanthes                                   6
     Epipactis phyllanthes                                   0
     Epipactis helleborine                                   6
     Epipactis latifolia                                     6
     Epipactis helleborine subsp. helleborine                6

Epipactis palustris                                       -  6
     Epipactis palustris                                     6
     Epipactis palustris                                     0

Epipactis purpurata                                       -  6
     Epipactis purpurata                                     6
     Epipactis violacea                                      6
     Epipactis purpurata                                     0
     Epipactis violacea                                      0
     Epipactis sessilifolia                                  6

Equisetum arvense                                         -  6
     Equisetum arvense                                       6
     Equisetum arvense                                       4
     Equisetum arvense                                       0 
     Equisetum arvense                                       5
     Equisetum arvense f. nemorum                            6
     Equisetum arvense subsp. arvense                        6

Equisetum fluviatile                                      -  6
     Equisetum fluviatile                                    6
     Equisetum limosum                                       6
     Equisetum fluviatile                                    0
     Equisetum limosum                                       9

Equisetum hyemale                                         -  6
     Equisetum hyemale                                       6
     Equisetum hyemale                                       0

Equisetum palustre                                        -  6 
     Equisetum palustre                                      0 
     Equisetum palustre                                      6 

Equisetum pratense                                        -  6
     Equisetum pratense                                      6
     Equisetum pratense                                      0
     [Equisetum cf. pratense]                                0
     [Equisetum cf. pratense]                                6

Equisetum telmateia                                       -  6
     Equisetum telmateia                                     6
     Equisetum telmateia f. serotinum                        6
     Equisetum maximum                                       6

Equisetum sylvaticum                                      -  6 
     Equisetum sylvaticum                                    0 
     Equisetum sylvaticum                                    6 

Equisetum variegatum                                      -  6 
     Equisetum variegatum                                    6 
     Equisetum variegatum                                    0 

Eragrostis minor                                          -  6
     Eragrostis minor                                        6
     Eragrostis minor                                        0

Eragrostis multicaulis                                    -  6
     Eragrostis multicaulis                                  0
     Eragrostis multicaulis                                  6
     Eragrostis albensis                                     6

Eragrostis pilosa                                         -  6
     Eragrostis pilosa                                       6
     Eragrostis pilosa                                       0

Eragrostis species                                        -  6
     Eragrostis species                                      0
     Eragrostis species                                      6

Erechtites hieraciifolius                                 -  6
     Erechtites hieracifolia                                 0
     Erechtites hieracifolia                                 9
     Erechtites hieracifolia                                 6
     Erechtites hieraciifolius                               6

Erigeron acris                                            -  6
     Erigeron acer                                           6
     Erigeron acer                                           0
     Erigeron acris                                          6
     Erigeron acris                                          0
     Erigeron acris L.                                       6
     Erigeron acer s. acer                                   0
     Erigeron acer s. acer                                   6
     Erigeron acer subsp. acer                               0
     Erigeron acer subsp. acer                               6
     Erigeron acris subsp. acris                             6
     Erigeron acer s. droebachensis                          0
     Erigeron acer s. droebachensis                          6
     Erigeron acer subsp. droebachensis                      0
     Erigeron acer subsp. droebachensis                      6

Erigeron annuus                                           -  6 
     Erigeron annuus                                         0
     Erigeron annuus                                         6 
     Erigeron annuus subsp. strigosus                        0
     Erigeron annuus subsp. strigosus                        6
     Erigeron annuus subsp. annuus                           6

Erigeron uniflorus                                        -  6 
     Erigeron uniflorus                                      0
     Erigeron uniflorus                                      6 
     Erigeron uniflorus subsp. uniflorus                     0
     Erigeron uniflorus subsp. uniflorus                     6

Erica tetralix                                            -  6
     Erica tetralix                                          6
     Erica tetralix                                          0
     Erica tetralix                                          7

Eriophorum angustifolium                                  -  6
     Eriophorum angustifolium                                6
     Eriophorum angustifolium                                4
     Eriophorum angustifolium                                9
     Eriophorum angustifolium                                0

Erodium cicutarium                                        -  6
     Erodium cicutarium                                      0
     Erodium cicutarium                                      6
     Erodium cicutarium s. cicutarium                        0
     Erodium cicutarium s. cicutarium                        6
     Erodium cicutarium subsp. cicutarium                    0
     Erodium cicutarium subsp. cicutarium                    6
     Erodium cicutarium subsp. dunense                       0
     Erodium cicutarium s. dunense                           0
     Erodium cicutarium subsp. dunense                       6
     Erodium cicutarium s. dunense                           6

Erophila verna                                            -  6
     Erophila verna                                          6
     Erophila verna                                          0
     Draba verna                                             6
     Draba verna?                                            6

Eryngium campestre                                        -  6
     Eryngium campestre                                      6
     Eryngium campestre                                      0

Eryngium maritimum                                        -  6
     Eryngium maritimum                                      0
     Eryngium maritimum                                      6

Eryngium planum                                           -  6
     Eryngium planum                                         6
     Eryngium planum                                         0

Euonymus europaeus                                        -  4
     Euonymus europaea                                       2
     Euonymus europaea                                       3
     Euonymus europaea                                       4
     Euonymus europaea                                       5
     Euonymus europaeus                                      2
     Euonymus europaeus                                      3
     Euonymus europaeus                                      4
     Euonymus europaeus                                      5

Euonymus europaeus                                        -  6
     Euonymus europaea                                       0
     Euonymus europaea                                       6
     Euonymus europaea                                       7
     Euonymus europaea                                       8
     Euonymus europaeus                                      0
     Euonymus europaeus                                      6
     Euonymus europaeus                                      7
     Euonymus europaeus                                      8

Euonymus fortunei                                         -  4
     Euonymus fortunei                                       4
     Euonymus fortunei                                       5

Euonymus fortunei                                         -  6
     Euonymus fortunei                                       0
     Euonymus fortunei                                       6
     Euonymus fortunei                                       7
     Euonymus fortunei                                       8

Euonymus species                                          -  4
     Euonymus species                                        4
     Euonymus species                                        5

Euonymus species                                          -  6
     Euonymus species                                        0
     Euonymus species                                        6
     Euonymus species                                        7
     Euonymus species                                        8

Euonymus verrucosus                                       -  4
     Euonymus verrucosa                                      4
     Euonymus verrucosa                                      5
     Euonymus verrucosus                                     4
     Euonymus verrucosus                                     5

Euonymus verrucosus                                       -  6
     Euonymus verrucosa                                      0
     Euonymus verrucosa                                      6
     Euonymus verrucosa                                      7
     Euonymus verrucosa                                      8
     Euonymus verrucosus                                     0
     Euonymus verrucosus                                     6
     Euonymus verrucosus                                     7
     Euonymus verrucosus                                     8

Eupatorium cannabinum                                     -  6
     Eupatorium cannabinum                                   0
     Eupatorium cannabinum                                   6
     Eupatorium cannabinum s. cannabinum                     0
     Eupatorium cannabinum s. cannabinum                     6
     Eupatorium cannabinum subsp. cannabinum                 0
     Eupatorium cannabinum subsp. cannabinum                 6

Euphorbia cyparissias                                     -  6
     Euphorbia cyparissias                                   6
     Euphorbia cyparissias                                   9
     Euphorbia cyparissias                                   0
     Euphorbia cyparissias                                   5

Euphorbia amygdaloides                                    -  6
     Euphorbia amygdaloides                                  6
     Euphorbia amygdaloides                                  9
     Euphorbia amygdaloides                                  0

Euphorbia esula                                           -  6 
     Euphorbia esula                                         0
     Euphorbia esula                                         6
     Euphorbia gracilis                                      0
     Euphorbia gracilis                                      6
     Euphorbia esula s. esula                                0
     Euphorbia esula s. esula                                6
     Euphorbia esula subsp. esula                            0
     Euphorbia esula subsp. esula                            6
     Euphorbia esula subsp. tommasiniana                     0
     Euphorbia esula subsp. tommasiniana                     6
     Euphorbia esula s. tommasiniana                         0
     Euphorbia esula s. tommasiniana                         6
     Euphorbia virgata                                       6
     Euphorbia virgultosa                                    6

Euphorbia exigua                                          -  6
     Euphorbia exigua                                        0
     Euphorbia exigua                                        6

Euphorbia helioscopia                                     -  6
     Euphorbia helioscopia                                   6
     Euphorbia helioscopia                                   0

Euphorbia illirica                                        -  6
     Euphorbia villosa                                       0
     Euphorbia villosa                                       6

Euphorbia species                                         -  6
     Euphorbia species                                       6
     Euphorbia species                                       4
     Euphorbia species                                       7 

Euphorbia stricta                                         -  6
     Euphorbia stricta                                       6
     Euphorbia stricta                                       4
     Euphorbia stricta                                       7
     Euphorbia serrulata                                     6
     Euphorbia serrulata                                     0

Euphorbia peplus                                          -  6
     Euphorbia peplus                                        6
     Euphorbia peplus                                        4
     Euphorbia peplus                                        7 
     Euphorbia peplus var. peplus                            6

Euphrasia nemorosa                                        -  6
     Euphrasia curta                                         6
     Euphrasia nemorosa                                      6
     Euphrasia nemorosa                                      0
     Euphrasia vernalis                                      6

Euphrasia micrantha                                       -  6
     Euphrasia micrantha                                     6
     Euphrasia micrantha                                     0

Euphrasia minima                                          -  6
     Euphrasia tatrae                                        0
     Euphrasia tatrae                                        6
     Euphrasia minima ssp. tatrae                            0
     Euphrasia minima ssp. tatrae                            6
     Euphrasia minima subsp. tatrae                          0
     Euphrasia minima subsp. tatrae                          6

Euphrasia rostkoviana                                     -  6
     Euphrasia rostkoviana                                   6
     Euphrasia rostkoviana                                   0
     Euphrasia rostkoviana subsp. rostkoviana                6

Euphrasia species                                         -  6
     Euphrasia species                                       7
     Euphrasia species                                       6
     Euphrasia species                                       0

Euphrasia stricta                                         -  6
     Euphrasia stricta                                       6
     Euphrasia stricta                                       0
     Euphrasia brevipila                                     0
     Euphrasia brevipila                                     6
     Euphrasia brevipila?                                    6

Erysimum cheiranthoides                                   -  6
     Erysimum cheiranthoides                                 0
     Erysimum cheiranthoides                                 6
     Erysimum cheiranthoides f. angustifolia                 0
     Erysimum cheiranthoides f. angustifolia                 6

Erysimum hieraciifolium                                   -  6
     Erysimum hieracifolium                                  6
     Erysimum hieracifolium                                  0

Erysimum odoratum                                         -  6
     Erysimum odoratum                                       6
     Erysimum pannonicum                                     6

Fagopyrum esculentum                                      -  6
     Fagopyrum sagittatum                                    6
     Fagopyrum esculentum                                    6

Fagus sylvatica                                           -  1
     Fagus sylvatica                                         1
     Fagus sylvatica                                         2
     Fagus sylvatica                                         3
     Fagus sylvatica subsp. sylvatica                        1
     Fagus sylvatica subsp. sylvatica                        2
     Fagus sylvatica subsp. sylvatica                        3

Fagus sylvatica                                           -  4
     Fagus sylvatica                                         4
     Fagus sylvatica                                         5
     Fagus sylvatica subsp. sylvatica                        4
     Fagus sylvatica subsp. sylvatica                        5


Fagus sylvatica                                           -  6
     Fagus sylvatica                                         6
     Fagus sylvatica                                         7
     Fagus sylvatica                                         8
     Fagus sylvatica subsp. sylvatica                        6

Fagus species                                             -  1
     Fagus species                                           1
     Fagus species                                           2
     Fagus species                                           3

Fagus species                                             -  4
     Fagus species                                           4
     Fagus species                                           5

Fagus species                                             -  6
     Fagus species                                           0
     Fagus species                                           6
     Fagus species                                           7
     Fagus species                                           8

Falcaria vulgaris                                         -  6
     Falcaria vulgaris                                       6
     Falcaria vulgaris                                       0

Fallopia convolvulus                                      -  6
     Fallopia convolvulus                                    0
     Fallopia convolvulus                                    6
     Bilderdykia convolvulus                                 0
     Bilderdykia convolvulus                                 6
     Polygonum convolvulus                                   6
     Polygonum convolvulus                                   0

Fallopia dumetorum                                        -  6
     Fallopia dumetorum                                      6
     Bilderdykia dumetorum                                   6
     Bilderdykia dumetorum                                   4
     Fallopia dumetorum                                      0
     Bilderdykia dumetorum                                   0
     Polygonum dumetorum                                     0
     Polygonum dumetorum                                     6
     Polygonum dumetorum                                     9

Schedonorus arundinaceus                                  -  6
     Festuca arundinacea                                     6
     Festuca arundinacea                                     0
     Festuca arundinacea s. arundinacea                      6
     Festuca arundinacea s. arundinacea                      0
     Festuca arundinacea subsp. arundinacea                  6
     Festuca arundinacea subsp. arundinacea                  0
     Schedonorus arundinaceus subsp. arundinaceus            6

Drymochloa sylvatica                                      -  6
     Festuca altissima                                       6
     Festuca altissima                                       0
     Drymochloa sylvatica                                    6
     Festuca sylvatica                                       6

Drymochloa drymeja                                        -  6
     Festuca drymeja                                         6
     Festuca drymeja                                         0
     Drymochloa drymeja                                      6
     Drymochloa drymeja subsp. drymeja                       6

Schedonorus giganteus                                     -  6
     Festuca gigantea                                        6
     Festuca gigantea                                        0
     Schedonorus giganteus                                   6

Festuca amethystina                                       -  6
     Festuca amethystina                                     6
     Festuca amethystina                                     0
     Festuca amethystina L. subsp. ritschlii                 6
     Festuca amethystina subsp. ritschlii                    6
     Festuca ovina subsp. capillata                          6

Festuca ovina subsp. guestfalica                          -  6
     Festuca guestfalica                                     6
     Festuca guestfalica                                     0
     Festuca guestfalica ssp. guestfalica                    6
     Festuca guestfalica ssp. guestfalica                    0
     [Festuca cf. guestfalica]                               0
     [Festuca cf. guestfalica]                               6
     Festuca ovina subsp. guestfalica                        6
     Festuca guestfalica ssp. hirtula                        6
     Festuca guestfalica ssp. hirtula                        0
     Festuca guestfalica subsp. hirtula                      6
     Festuca guestfalica subsp. hirtula                      0

Festuca ovina agg.                                        -  6
     Festuca ovina ag.                                       0
     Festuca ovina ag.                                       6
     Festuca ovina agg.                                      0
     Festuca ovina agg.                                      6
     [Festuca cf. ovina]                                     0
     [Festuca cf. ovina]                                     6
     Festuca ser. Ovinae                                     0
     Festuca ovina                                           6
     Festuca ovina                                           0
     Festuca ovina                                           9
     Festuca macutrensis                                     6
     Festuca ovina subsp. ovina                              6

Festuca oelandica                                         -  6 
     Festuca oelandica                                       0
     Festuca oelandica                                       6 
     [Festuca cf. oelandica]                                 0
     [Festuca cf. oelandica]                                 6
     Festuca rubra subsp. oelandica                          6

Festuca psammophila                                       -  6
     Festuca psammophila                                     0
     Festuca psammophila                                     6
     Festuca psammophilla                                    6 
     Festuca glauca                                          6
     Festuca glauca agg.                                     6
     Festuca psammophila subsp. psammophila                  6

Festuca pallens                                           -  6
     Festuca pallens subsp. scabrifolia                      0
     Festuca pallens subsp. scabrifolia                      6
     Festuca polesica x psammophila                          0
     Festuca polesica x psammophila                          6
     Festuca pallens                                         0
     Festuca pallens                                         6
     [Festuca cf. pallens ssp. scabrifolia]                  0
     [Festuca cf. pallens ssp. scabrifolia]                  6

Festuca polesica                                          -  6
     Festuca polesica                                        0
     Festuca polesica                                        6

Schedonorus pratensis                                     -  6
     Festuca pratensis                                       0
     Festuca pratensis                                       6
     Festuca pratensis s. pratensis                          0
     Festuca pratensis s. pratensis                          6
     Festuca pratensis                                       5
     Schedonorus pratensis subsp. pratensis                  6

Festuca rubra s. l.                                       -  6
     Festuca rubra                                           4
     Festuca rubra                                           6
     Festuca rubra                                           0
     Festuca rubra s. rubra                                  0
     Festuca rubra s. rubra                                  6
     Festuca rubra subsp. rubra                              0
     Festuca rubra subsp. rubra                              6
     Festuca nigrescens                                      6
     Festuca nigrescens                                      0
     Festuca nigrescens s. microphylla                       0
     Festuca nigrescens s. microphylla                       6
     Festuca nigrescens subsp. microphylla                   0
     Festuca nigrescens subsp. microphylla                   6
     Festuca nigrescens s. nigrescens                        0
     Festuca nigrescens s. nigrescens                        6
     Festuca nigrescens subsp. nigrescens                    0
     Festuca nigrescens subsp. nigrescens                    6
     Festuca commutata                                       6
     Festuca rubra subsp. commmutata                         0
     Festuca rubra subsp. commutata                          6
     Festuca rubra var. commutata                            6
     Festuca rubra ag.                                       0
     Festuca rubra ag.                                       6
     Festuca rubra agg.                                      6
     Festuca rubra ag. L.                                    0
     Festuca rubra ag. L.                                    6
     Festuca rubra s. juncea                                 0
     Festuca rubra s. juncea                                 6
     Festuca rubra subsp. juncea                             0
     Festuca rubra subsp. juncea                             6
     Festuca arenaria                                        6
     Festuca rubra s. arenaria                               0
     Festuca rubra s. arenaria                               6
     Festuca rubra subsp. arenaria                           0
     Festuca rubra subsp. arenaria                           6
     Festuca rubra var. arenaria                             6

Festuca rupicola                                          -  6
     Festuca rupicola                                        0
     Festuca rupicola                                        6
     Festuca rupicola s. rupicola                            0
     Festuca rupicola s. rupicola                            6
     Festuca rupicola subsp. rupicola                        0
     Festuca rupicola subsp. rupicola                        6
     Festuca rupicola ssp. rupicola                          6
     Festuca sulcata                                         6
     Festuca stricta subsp. sulcata                          6

Festuca filiformis                                        -  6
     Festuca tenuifolia                                      6
     Festuca tenuifolia                                      0
     Festuca filiformis                                      6

Festuca duvalii                                           -  6
     Festuca duvalii                                         6
     Festuca duvalii                                         0
     Festuca duvialii                                        0
     Festuca duvialii                                        6
     Festuca ovina subsp. duvalii                            0
     Festuca ovina subsp. duvalii                            6

Festuca trachyphylla                                      -  6
     Festuca brevipila                                       0
     Festuca brevipila                                       6
     Festuca stricta subsp. trachyphylla                     6
     Festuca trachyphylla                                    6
     Festuca duriuscula                                      6
     Festuca trachyphylla                                    0

Festuca valesiaca                                         -  6
     Festuca valesiaca                                       6
     Festuca pseudovina                                      6
     Festuca valesiaca subsp. valesiaca                      6

Festuca heterophylla                                      -  6  
     Festuca heterophylla                                    0
     Festuca heterophylla                                    6
     Festuca heterophylla                                    4

Festuca vaginata                                          -  6
     Festuca vaginata                                        6
     Festuca vaginata                                        0
     [Festuca cf. vaginata]                                  0 
     [Festuca cf. vaginata]                                  9

Festuca varia                                             -  6
     Festuca varia                                           6
     Festuca varia                                           1
     Festuca varia                                           0
     Festuva varia                                           6
     Festuva varia                                           1
     Festuva varia                                           0

Festuca species                                           -  6
     Festuca species                                         6
     Festuca species                                         1
     Festuca species                                         0

Festuca versicolor                                        -  6
     Festuca versicolor                                      6
     Festuca versicolor                                      0
     Festuca versicolor subsp. versicolor                    6

Festuca picturata                                         -  6
     Festuca picta                                           6
     Festuca picturata                                       6
     Festuca picta                                           0

Leucopoa carpatica                                        -  6
     Leucopoa carpatica                                      6
     Festuca carpatica                                       6
     Festuca carpatica                                       0

Ficaria verna                                             -  6
     Ficaria verna                                           0
     Ficaria verna                                           6
     Ranunculus ficaria                                      6
     Ranunculus ficaria                                      0
     Ranunculus ficaria s. bulbilifer                        0
     Ranunculus ficaria s. bulbilifer                        6

Filago arvensis                                           -  6
     Logfia arvensis                                         0
     Logfia arvensis                                         6
     Logfia arvensis                                         9
     Filago arvensis                                         0
     Filago arvensis                                         6

Filago minima                                             -  6
     Logfia minima                                           0
     Logfia minima                                           6
     Filago minima                                           6
     Filago minima                                           0

Filago germanica                                          -  6
     Filago vulgaris                                         0
     Filago vulgaris                                         6
     Filago germanica                                        6
     Filago germanica                                        0

Filipendula ulmaria                                       -  6
     Filipendula ulmaria                                     6
     Filipendula ulmaria                                     0
     Filipendula ulmaria                                     5

Filipendula vulgaris                                      -  6
     Filipendula vulgaris                                    0
     Filipendula vulgaris                                    6
     Filipendula hexapetala                                  0
     Filipendula hexapetala                                  6

Forsythia suspensa                                        -  4
     Forsythia suspensa                                      1
     Forsythia suspensa                                      2
     Forsythia suspensa                                      3
     Forsythia suspensa                                      4
     Forsythia suspensa                                      5

Fragaria moschata                                         -  6
     Fragaria moschata                                       6
     Fragaria moschata                                       0

Fragaria ananassa                                         -  6
     Fragaria ananassa                                       0
     Fragaria ananassa                                       6
     Fragaria x ananasa                                      0
     Fragaria x ananasa                                      6
     Fragaria grandiflora                                    0
     Fragaria grandiflora                                    6

Fragaria vesca                                            -  6
     Fragaria vesca                                          6
     Fragaria vesca                                          0

Fragaria viridis                                          -  6
     Fragaria viridis                                        0
     Fragaria viridis                                        6
     Fragaria collina                                        0
     Fragaria collina                                        6
     Fragaria viridis s. viridis                             0
     Fragaria viridis s. viridis                             6
     Fragaria viridis subsp. viridis                         0
     Fragaria viridis subsp. viridis                         6

Frangula alnus                                            -  4
     Frangula alnus                                          1
     Frangula alnus                                          2
     Frangula alnus                                          3
     Frangula alnus                                          4
     Frangula alnus                                          5
     Rhamnus frangula                                        0
     Rhamnus frangula                                        4
     Rhamnus frangula                                        5
     Frangula alnus subsp. alnus                             4
     Frangula alnus subsp. alnus                             5

Frangula alnus                                            -  6
     Frangula alnus                                          0
     Frangula alnus                                          6
     Frangula alnus                                          7
     Frangula alnus                                          8
     Rhamnus frangula                                        0
     Rhamnus frangula                                        6
     Rhamnus frangula                                        7
     Rhamnus frangula                                        8
     Frangula alnus subsp. alnus                             0
     Frangula alnus subsp. alnus                             6
     Frangula alnus subsp. alnus                             7
     Frangula alnus subsp. alnus                             8

Fraxinus angustifolia                                     -  1
     Fraxinus angustifolia                                   1
     Fraxinus angustifolia                                   2
     Fraxinus angustifolia                                   3
     Fraxinus angustifolia ssp. danubialis                   1
     Fraxinus angustifolia ssp. danubialis                   2
     Fraxinus angustifolia ssp. danubialis                   3

Fraxinus angustifolia                                     -  4
     Fraxinus angustifolia                                   4
     Fraxinus angustifolia                                   5
     Fraxinus angustifolia ssp. danubialis                   4
     Fraxinus angustifolia ssp. danubialis                   5

Fraxinus angustifolia                                     -  6
     Fraxinus angustifolia                                   0
     Fraxinus angustifolia                                   6
     Fraxinus angustifolia                                   7
     Fraxinus angustifolia                                   8
     Fraxinus angustifolia ssp. danubialis                   0
     Fraxinus angustifolia ssp. danubialis                   6
     Fraxinus angustifolia ssp. danubialis                   7
     Fraxinus angustifolia ssp. danubialis                   8

Fraxinus excelsior                                        -  1
     Fraxinus excelsior                                      1
     Fraxinus excelsior                                      2
     Fraxinus excelsior                                      3
     Fraxinus excelsior subsp. excelsior                     1
     Fraxinus excelsior subsp. excelsior                     2
     Fraxinus excelsior subsp. excelsior                     3

Fraxinus excelsior                                        -  4
     Fraxinus excelsior                                      4
     Fraxinus excelsior                                      5
     Fraxinus excelsior subsp. excelsior                     4
     Fraxinus excelsior subsp. excelsior                     5

Fraxinus excelsior                                        -  6
     Fraxinus excelsior                                      6
     Fraxinus excelsior                                      7
     Fraxinus excelsior                                      8
     Fraxinus excelsior subsp. excelsior                     6

Fraxinus species                                          -  1
     Fraxinus species                                        1
     Fraxinus species                                        2
     Fraxinus species                                        3

Fraxinus species                                          -  4
     Fraxinus species                                        4
     Fraxinus species                                        5

Fraxinus species                                          -  6
     Fraxinus species                                        0
     Fraxinus species                                        6
     Fraxinus species                                        7
     Fraxinus species                                        8
    
Fraxinus pennsylvanica                                    -  1
     Fraxinus pensylvanica                                   1
     Fraxinus pensylvanica                                   2
     Fraxinus pensylvanica                                   3
     Fraxinus pennsylvanica                                  1
     Fraxinus pennsylvanica                                  2
     Fraxinus pennsylvanica                                  3

Fraxinus pennsylvanica                                    -  4
     Fraxinus pensylvanica                                   5
     Fraxinus pensylvanica                                   4
     Fraxinus pennsylvanica                                  4
     Fraxinus pennsylvanica                                  5

Fraxinus pennsylvanica                                    -  6
     Fraxinus pensylvanica                                   0
     Fraxinus pensylvanica                                   6
     Fraxinus pensylvanica                                   7
     Fraxinus pensylvanica                                   8
     Fraxinus pennsylvanica                                  0
     Fraxinus pennsylvanica                                  6
     Fraxinus pennsylvanica                                  7
     Fraxinus pennsylvanica                                  8

Fumaria species                                           -  6
     Fumaria species                                         0 
     Fumaria species                                         9
     Fumaria species                                         6

Fumaria officinalis                                       -  6
     Fumaria officinalis                                     0 
     Fumaria officinalis                                     9
     Fumaria officinalis                                     6
     Fumaria officinalis subsp. officinalis                  6

Gagea pratensis                                           -  6
     Gagea pratensis                                         0
     Gagea pratensis                                         6

Gagea villosa                                             -  6
     Gagea arvensis                                          0
     Gagea arvensis                                          6

Galega species                                            -  6
     Galega species                                          6
     Galega species                                          7

Galanthus nivalis                                         -  6
     Galanthus nivalis                                       6
     Galanthus nivalis                                       7
     Galanthus species                                       6

Galeopsis species                                         -  6
     Galeopsis species                                       0
     Galeopsis species                                       6
     Galeopsis species                                       7 

Galeopsis angustifolia                                    -  6
     Galeopsis angustifolia                                  0
     Galeopsis angustifolia                                  6
     Galeopsis angustifolia                                  7
     Galeopsis angustifolia subsp. angustifolia              0
     Galeopsis angustifolia subsp. angustifolia              6
     Galeopsis angustifolia subsp. angustifolia              7

Galeopsis tetrahit s. l.                                  -  6
     Galeopsis tetrahit                                      6
     Galeopsis tetrahit                                      0
     Geleopsis tetrahit                                      6
     Galeopsis bifida                                        6
     Galeopsis bifida                                        0
     Geleopsis bifida                                        6

Galeopsis ladanum                                         -  6
     Galeopsis ladanum                                       0
     Galeopsis ladanum                                       6

Galeopsis pubescens                                       -  6
     Galeopsis pubescens                                     0
     Galeopsis pubescens                                     4
     Galeopsis pubescens                                     6
     Galeopsis pubescens subsp. pubescens                    6
     Galeopsis pubescens subsp. pubescens                    0

Galinsoga quadriradiata                                   -  6
     Galinsoga ciliata                                       0
     Galinsoga ciliata                                       6
     Galinsoga quadriradiata                                 0
     Galinsoga quadriradiata                                 6

Galinsoga parviflora                                      -  6
     Galinsoga parviflora                                    0
     Galinsoga parviflora                                    6

Galium boreale                                            -  6
     Galium boreale                                          0
     Galium boreale                                          6
     Galium boreale                                          5

Galium oelandicum                                         -  6
     Galium oelandicum                                       0 
     Galium oelandicum                                       6 
     Galium pumilum subsp. oelandicum                        6

Galium aparine                                            -  6
     Galium aparine                                          0
     Galium aparine                                          6

Galium anisophyllon                                       -  6
     Galium anisophyllum                                     0
     Galium anisophyllum                                     6
     Galium anisophyllon                                     0
     Galium anisophyllon                                     6

Galium mollugo                                            -  6
     Galium mollugo                                          6
     Galium mollugo                                          0
     Galium mollugo var. elatum                              6
     Galium mollugo var. elatum                              0
     Galium mollugo ag.                                      0
     Galium mollugo ag.                                      6
     Galium mollugo agg.                                     0
     Galium mollugo agg.                                     6
     Galium album                                            6
     Galium album s. album                                   0
     Galium album s. album                                   6
     Galium album subsp. album                               0
     Galium album subsp. album                               6
     Galium album var. dumetorum                             6
     Galium album var. dumetorum                             4
     Galium mollugo var. dumetorum                           0
     Galium mollugo var. dumetorum                           6
     Galium mollugo var. erectum                             6
     Galium mollugo var. erectum                             0
     Galium mollugo subsp. erectum                           6
     Galium mollugo subsp. erectum                           0
     Galium mollugo et dumetorum                             6
     Galium erectum                                          6

Galium odoratum                                           -  6
     Galium odoratum                                         6
     Galium odoratum                                         0
     Asperula odorata                                        6
     Asperula odorata                                        0

Galium saxatile                                           -  6
     Galium saxatile                                         6
     Galium hercynicum                                       6
     Galium saxatile                                         0
     [Galium cf. saxatile]                                   0
     [Galium cf. saxatile]                                   6 
     Galium saxatile subsp. saxatile                         6

Galium palustre agg.                                      -  6
     Galium palustre                                         6
     Galium palustre                                         9
     Galium palustre                                         0
     Galium palustre agg.                                    6
     Galium palustre subsp. caespitosum                      6
     Galium palustre s. l.                                   6  
     Galium elongatum                                        6
     Galium elongatum                                        0
     Galium palustre subsp. elongatum                        0
     Galium palustre subsp. elongatum                        6

Galium pumilum                                            -  6
     Galium pumilum                                          6
     Galium pumilum                                          0
     Galium scabrum                                          6
     Galium pumilum subsp. pumilum                           6

Galium rivale                                             -  6
     Galium rivale                                           6
     Galium rivale                                           0
     Asperula rivalis                                        6

Galium spurium                                            -  6
     Galium spurium                                          6
     Galium spurium                                          0
     Galium spurium subsp. spurium                           6

Galium intermedium                                        -  6
     Galium schultesii                                       6
     Galium schultesii                                       0
     Galium intermedium                                      6
 
Galium trifidum                                           -  6
     Galium trifidum                                         6
     Galium trifidum                                         0

Galium x pomeranicum                                      -  6
     Galium x pomeranicum                                    0
     Galium x pomeranicum                                    6

Galium uliginosum                                         -  6
     Galium uliginosum                                       6
     Galium uliginosum                                       0

Galium verrucosum                                         -  6 
     Galium valantia                                         6 
     Galium valantia                                         0 
     Galium verrucosum                                       6 
     Galium verrucosum                                       0 

Galium verum                                              -  6
     Galium verum                                            6
     Galium verum var. asparagifolium                        6
     Galium verum var. echinosperum                          6
     Galium verum                                            0
     Galium verum                                            4
     Galium verum s. verum                                   0
     Galium verum s. verum                                   6
     Galium verum subsp. verum                               0
     Galium verum subsp. verum                               6

Galium tricornutum                                        -  6
     Galium verrucosum                                       6
     Galium verrucosum                                       6
     Galium tricornutum                                      6
     Galium tricorne                                         6

Galium species                                            -  6
     Galium species                                          6
     Galium species                                          7
     Galium species                                          0

Genista anglica                                           -  6
     Genista anglica                                         6
     Genista anglica                                         0

Genista germanica                                         -  6
     Genista germanica                                       6
     Genista germanica                                       0

Genista pilosa                                            -  6
     Genista pilosa                                          0
     Genista pilosa                                          6
     Genista pilosa subsp. pilosa                            6

Genista tinctoria                                         -  6
     Genista tinctoria                                       6
     Genista tinctoria                                       0

Gentiana cruciata                                         -  6
     Gentiana cruciata                                       0
     Gentiana cruciata                                       6
     Gentiana cruciata s. cruciata                           0
     Gentiana cruciata s. cruciata                           6
     Gentiana cruciata subsp. cruciata                       0
     Gentiana cruciata subsp. cruciata                       6

Gentiana clusii                                           -  6
     Gentiana clusii                                         0
     Gentiana clusii                                         6
     Gentiana clusii subsp. clusii                           0
     Gentiana clusii subsp. clusii                           6

Gentiana verna                                            -  6
     Gentiana verna                                          0
     Gentiana verna                                          6
     Gentiana verna subsp. verna                             0
     Gentiana verna subsp. verna                             6

Gentiana pneumonanthe                                     -  6
     Gentiana pneumonanthe                                   0
     Gentiana pneumonanthe                                   6

Gentiana asclepiadea                                      -  6
     Gentiana asclepiadea                                    0
     Gentiana asclepiadea                                    6

Gentianella campestris                                    -  6
     Gentianella campestris                                  0
     Gentianella campestris                                  6
     Gentianella campestris s. campestris                    0
     Gentianella campestris s. campestris                    6
     Gentianella campestris subsp. campestris                0
     Gentianella campestris subsp. campestris                6
     Gentianella campestris subsp. baltica                   0
     Gentianella campestris subsp. baltica                   6
     Gentianella campestris s. baltica                       0
     Gentianella campestris s. baltica                       6

Gentianella uliginosa                                     -  6
     Gentianella uliginosa                                   6
     Gentianella uliginosa                                   0

Gentianella ciliata                                       -  6
     Gentiana ciliata                                        6
     Gentiana ciliata                                        0
     Gentianella ciliata                                     6
     Gentianella ciliata                                     0

Gentianella germanica                                     -  6
     Gentianella germanica                                   6
     Gentianella germanica                                   0
     Gentiana germanica                                      6
     Gentiana germanica                                      0

Gentianella amarella                                      -  6
     Gentianella amarella                                    0
     Gentianella amarella                                    6
     Gentianella amarella s. amarella                        0
     Gentianella amarella s. amarella                        6
     Gentianella amarella subsp. amarella                    0
     Gentianella amarella subsp. amarella                    6

Gentianella lutescens                                     -  6 
     Gentianella lutescens                                   6
     Gentianella lutescens                                   0

Gentiana lutea                                            -  6
     Gentiana lutea                                          0
     Gentiana lutea                                          6
     Gentiana lutea subsp. lutea                             6

Gentianella austriaca                                     -  6
     Gentianella austriaca                                   6
     Gentiana praecox                                        6

Geranium columbinum                                       -  6
     Geranium columbinum                                     0
     Geranium columbinum                                     6

Geranium dissectum                                        -  6
     Geranium dissectum                                      0
     Geranium dissectum                                      6

Geranium molle                                            -  6
     Geranium molle                                          0
     Geranium molle                                          6

Geranium lucidum                                          -  6
     Geranium lucidum                                        0
     Geranium lucidum                                        6

Geranium palustre                                         -  6
     Geranium palustre                                       0
     Geranium palustre                                       6

Geranium pratense                                         -  6
     Geranium pratense                                       6
     Geranium pratense                                       0

Geranium purpureum                                        -  6
     Geranium purpureum                                      6
     Geranium purpureum                                      0

Geranium pusillum                                         -  6
     Geranium pusillum                                       6
     Geranium pusillum                                       0
     Geranium pusillum                                       4

Geranium phaeum                                           -  6
     Geranium phaeum                                         0 
     Geranium phaeum                                         6 
     [Geranium cf. phaeum]                                   0
     [Geranium cf. phaeum]                                   6 
     Geranium phaeum subsp. phaeum                           6

Geranium robertianum                                      -  6
     Geranium robertianum                                    6
     Geranium robertianum                                    9
     Geranium robertianum                                    0
     Geranium robertianum                                    7

Geranium sanguineum                                       -  6
     Geranium sanguineum                                     6
     Geranium sanguineum                                     0

Geranium sylvaticum                                       -  6
     Geranium sylvaticum                                     0
     Geranium sylvaticum                                     6
     Geranium sylvaticum subsp. sylvaticum                   0
     Geranium sylvaticum subsp. sylvaticum                   6
     Geranium sylvaticum s. sylvaticum                       0
     Geranium sylvaticum s. sylvaticum                       6

Geum hispidum                                             -  6
     Geum hispidum                                           0
     Geum hispidum                                           6

Geum urbanum                                              -  6
     Geum urbanum                                            6
     Geum urbanum                                            0
     Geum aleppicum                                          6
     Geum aleppicum                                          0

Geum rivale                                               -  6
     Geum rivale                                             6
     Geum rivale                                             0

Geum species                                              -  6
     Geum species                                            6
     Geum species                                            0

Glaux maritima                                            -  6
     Glaux maritima                                          0
     Glaux maritima                                          6

Gladiolus imbricatus                                      -  6
     Gladiolus imbricatus                                    6
     Gladiolus imbricatus                                    0

Gladiolus palustris                                       -  6
     Gladiolus parviflorus                                   6
     Gladiolus parviflorus                                   0
     Gladiolus felicis                                       6
     Gladiolus palustris                                     6

Glechoma hederacea                                        -  6
     Glechoma hederacea                                      6  
     Glechoma hederacea                                      7
     Glechoma hederacea                                      0
     Galechoma hederacea                                     6
     Galechoma hederacea                                     7

Globularia vulgaris                                       -  6
     Globularia vulgaris                                     6  
     Globularia vulgaris                                     7
     Globularia vulgaris                                     0

Glyceria declinata                                        -  6 
     Glyceria declinata                                      0 
     Glyceria declinata                                      6 

Glyceria fluitans                                         -  6 
     Glyceria fluitans                                       6 
     Glyceria fluitans                                       0 

Glyceria maxima                                           -  6
     Glyceria maxima                                         6
     Glyceria maxima                                         7
     Glyceria maxima                                         0 
     Glyceria aquatica                                       6
     Glyceria aquatica                                       0

Glyceria notata                                           -  6
     Glyceria notata                                         6
     Glyceria plicata                                        0
     Glyceria plicata                                        6

Laphangium luteoalbum                                     -  6 
     Gnaphalium luteo-album                                  0 
     Gnaphalium luteo-album                                  6 
     Laphangium luteoalbum                                   6
     Gnaphalium luteoalbum                                   0
     Gnaphalium luteoalbum                                   6
     Helichrysum luteoalbum?                                 6 
     Helichrysum luteoalbum                                  6 

Gnaphalium norvegicum                                     -  6
     Gnaphalium norvegicum                                   6
     Omalotheca norvegica                                    6

Gnaphalium sylvaticum                                     -  6
     Gnaphalium sylvaticum                                   6
     Gnaphalium sylvaticum                                   0
     Omalotheca sylvatica                                    6
     Omalotheca sylvatica                                    0

Gnaphalium supinum                                        -  6
     Gnaphalium supinum                                      6
     Omalotheca supina                                       6

Gnaphalium uliginosum                                     -  6
     Gnaphalium uliginosum                                   6
     Gnaphalium uliginosum                                   0
     Filaginella uliginosa                                   6
     Filaginella uliginosa                                   5 
     Filaginella uliginosa                                   0 
     Omalotheca uliginosa                                    0
     Omalotheca uliginosa                                    6

Gratiola officinalis                                      -  6 
     Gratiola officinalis                                    0 
     Gratiola officinalis                                    6 

Gymnadenia conopsea                                       -  6
     Gymnadenia conopea                                      0
     Gymnadenia conopea                                      6
     Gymnadenia conopsea                                     0
     Gymnadenia conopsea                                     6
     Gymnadenia conopsea subsp. densiflora                   0
     Gymnadenia conopsea subsp. densiflora                   6
     Gymnadenia conopsea subsp. conopsea                     6

Gymnadenia species                                        -  6
     Gymnadenia species                                      0
     Gymnadenia species                                      6

Gypsophila fastigiata                                     -  6
     Gypsophila fastigiata                                   0
     Gypsophila fastigiata                                   6

Gypsophila muralis                                        -  6
     Gypsophila muralis                                      0
     Gypsophila muralis                                      5
     Gypsophila muralis                                      6

Hammarbya paludosa                                        -  6
     Malaxis paludosa                                        6
     Malaxis paludosa                                        9

Hedera helix                                              -  6
     Hedera helix                                            0
     Hedera helix                                            1
     Hedera helix                                            2
     Hedera helix                                            3
     Hedera helix                                            4
     Hedera helix                                            5
     Hedera helix                                            6
     Hedera helix                                            7
     Hedera helix                                            8
     Hedera helix s. helix                                   0
     Hedera helix s. helix                                   6
     Hedera helix subsp. helix                               0
     Hedera helix subsp. helix                               6

Hedysarum hedysaroides                                    -  6
     Hedysarum hedysaroides                                  0
     Hedysarum hedysaroides                                  6
     Hedysarum hedysaroides subsp. hedysaroides              6
     Hedysarum obscurum                                      6  

Helianthemum nummularium                                  -  6
     Helianthemum nummularium                                6
     Helianthemum nummularium                                0
     Helianthemum nummularium s. nummularium                 0
     Helianthemum nummularium s. nummularium                 6
     Helianthemum nummularium subsp. nummularium             0
     Helianthemum nummularium subsp. nummularium             6
     Helianthemum grandiflorum                               6
     Helianthemum nummularium subsp. grandiflorum            6
     Helianthemum nummularium subsp. grandiflorum            0
     Helianthemum ovatum                                     6
     Helianthemum nummularium subsp. obscurum                0
     Helianthemum nummularium subsp. obscurum                6
     Helianthemum nummularium subsp. obscur                  6
     Helianthemum nummulariu ssp. obscurum                   0
     Helianthemum nummulariu ssp. obscurum                   6
     Helianthemum nummularium s. obscurum                    6
     Helianthemum nummularium s. obscurum                    0
     Helianthemum ovatum                                     6
     Helianthemum obscurum                                   6
     Helianthemum nummularium subsp. ovatum                  6
 
Helianthemum oelandicum                                   -  6 
     Helianthemum oelandicum s. oelandicum                   0
     Helianthemum oelandicum s. oelandicum                   6
     Helianthemum oelandicum subsp. oelandicum               0
     Helianthemum oelandicum subsp. oelandicum               6

Helianthemum alpestre                                     -  6
     Helianthemum alpestre                                   6
     Helianthemum oelandicum subsp. alpestre                 6

Helianthemum species                                      -  6
     Helianthemum species                                    6

Silene pusilla                                            -  6
     Heliosperma quadridentatum                              6
     Silene pusilla                                          6

Helichrysum arenarium                                     -  6
     Helichrysum arenarium                                   0
     Helichrysum arenarium                                   6
     Helichrysum arenarium subsp. arenarium                  0
     Helichrysum arenarium subsp. arenarium                  6
     Helichrysum arenarium s. arenarium                      0
     Helichrysum arenarium s. arenarium                      6

Helleborus viridis                                        -  6
     Helleborus viridis                                      0
     Helleborus viridis                                      6
     Helleborus viridis subsp. viridis                       6

Helosciadium repens                                       -  6
     Helosciadium repens                                     6
     Helosciadium repens                                     9
     Helosciadium repens                                     0
     Apium repens                                            6
     Apium repens                                            9
     Apium repens                                            0

Helosciadium nodiflorum                                   -  6
     Apium nodiflorum                                        0
     Apium nodiflorum                                        6

Hemerocallis lilioasphodelus                              -  6
     Hemerocaullis lilioasphodelus                           6
     Hemerocaulis lilioasphodelus                            6
     Hemerocaullis lilioasphodelus                           6
     Hemerocallis species                                    6
     Hemerocallis species                                    6
     Hemerocallis flava                                      6

Hepatica nobilis                                          -  6
     Hepatica nobilis                                        6
     Hepatica nobilis                                        9
     Hepatica nobilis                                        0
     Hepatica species                                        9
     Hepatica species                                        6
     Hepatica triloba                                        6

Heracleum sphondylium                                     -  6
     Heracleum sphondylium                                   6
     Heracleum sphondylium                                   4
     Heracleum sphondylium                                   5
     Heracleum sphondylium                                   0
     Heracleum sphondyliu ssp. sphondylium                   0
     Heracleum sphondyliu ssp. sphondylium                   6
     Heracleum sphondylium subsp. sphondylium                0
     Heracleum sphondylium subsp. sphondylium                6
     Heracleum sphondylium s. sphondylium                    0
     Heracleum sphondylium s. sphondylium                    6
     Heracleum sibiricum                                     6
     Heracleum sibiricum                                     0
     Heracleum sphondylium s. sibiricum                      0
     Heracleum sphondylium s. sibiricum                      6
     Heracleum sphondylium subsp. sibiricum                  0
     Heracleum sphondylium subsp. sibiricum                  6
     Heracleum sphondylium subsp. transsilvaticum            6
     Heracleum sphondylium subsp. transsilvaticum            0
     Heracleum sphondylium subsp. transsilvanicum            6

Heracleum mantegazzianum                                  -  6
     Heracleum mantegazzianum                                6
     Heracleum mantegazzianum                                0

Heracleum pubescens                                       -  6
     Heracleum sosnowskyi                                    6
     Heracleum sosnowskyi                                    0

Herminium monorchis                                       -  6 
     Herminium monorchis                                     0 
     Herminium monorchis                                     6 

Hesperis matronalis                                       -  6 
     Hesperis matronalis subsp. matronalis                   0 
     Hesperis matronalis subsp. matronalis                   6 
     Hesperis matronalis                                     6
     Hesperis matronalis                                     0

Herniaria glabra                                          -  6 
     Herniaria glabra                                        0 
     Herniaria glabra                                        6 
     Herniaria glabra subsp. glabra                          6

Herniaria hirsuta                                         -  6
     Herniaria hirsuta                                       0
     Herniaria hirsuta                                       6
     Herniaria hirsuta                                       9

Hieracium alpinum                                         -  6
     Hieracium alpinum                                       6
     Hieracium tubulosum                                     6
     Hieracium schustleri                                    6
     Hieracium melanocephalum                                6
     Hieracium halleri                                       6
     Hieracium schultesii                                    6

Pilosella caespitosa                                      -  6
     Hieracium caespitosum                                   6
     Hieracium pratense                                      6
     Hieracium caespitosum                                   0
     Hieracium pratense                                      0
     Pilosella caespitosa                                    0
     Pilosella caespitosa                                    6
     Pilosella pratensis                                     6
     Pilosella pratensis                                     0

Pilosella cymosa                                          -  6
     Hieracium cymosum                                       6
     Hieracium cymosum subsp. sabinum                        6
     Hieracium cymosum                                       0
     Pilosella cymosa                                        6
     Pilosella cymosa                                        0

Pilosella densiflora                                      -  6
     Hieracium x densiflorum                                 6
     Hieracium x densiflorum                                 0
     Pilosella densiflora                                    6
     Pilosella densiflora                                    0

Pilosella dubia                                           -  6
     Hieracium x dubium                                      6
     Hieracium x dubium                                      0
     Pilosella dubia                                         6
     Pilosella dubia                                         0

Pilosella piloselliflora                                  -  6
     Pilosella piloselliflora                                6
     Pilosella piloselliflora                                6
     [Hieracium cf. x piloselliflorum]                       0
     [Hieracium cf. x piloselliflorum]                       0

Pilosella visianii                                        -  6
     Hieracium x fallax                                      6
     Hieracium x fallax                                      0
     Pilosella visianii                                      6
     Pilosella visianii                                      0
     Hieracium fallax                                        6
     Hieracium adriaticum                                    6

Pilosella ziziana                                         -  6
     Pilosella ziziana                                       6
     Pilosella ziziana                                       0
     Hieracium x zizianum                                    6
     Hieracium x zizianum                                    0

Pilosella echioides                                       -  6
     Hieracium echioides                                     0
     Hieracium echioides                                     6
     Hieracium echioides s. echioides                        0
     Hieracium echioides s. echioides                        6
     Pilosella echioides                                     0
     Pilosella echioides                                     6

Hieracium piliferum                                       -  6
     Hieracium piliferum                                     6
     Hieracium piliferum                                     0
     Hieracium piliferum subsp. piliferum                    6

Hieracium fritzei agg.                                    -  6
     Hieracium fritzei                                       6
     Hieracium pinetophilum                                  6
     Hieracium kablikianum                                   6
     Hieracium krivanense                                    6
     Hieracium nigrostylum                                   6
     Hieracium orthobrachion                                 6
     Hieracium rohlenae                                      6
     Hieracium uechtritzianum                                6
     Hieracium schneiderianum                                6
     Hieracium scitulum                                      6
     Hieracium slovacum                                      6
     Hieracium wysokae                                       6
     Hieracium fritzei                                       0
     Hieracium pinetophilum                                  0
     Hieracium kablikianum                                   0
     Hieracium krivanense                                    0
     Hieracium nigrostylum                                   0
     Hieracium orthobrachion                                 0
     Hieracium rohlenae                                      0
     Hieracium uechtritzianum                                0
     Hieracium schneiderianum                                0
     Hieracium scitulum                                      0
     Hieracium slovacum                                      0
     Hieracium wysokae                                       0

Pilosella onegensis                                       -  6
     Hieracium polonicum                                     6
     Pilosella onegensis                                     0

Pilosella acutifolia                                      -  6
     Pilosella acutifolia                                    0
     Pilosella acutifolia                                    6
     [Hieracium cf. x brachiatum]                            0
     [Hieracium cf. x brachiatum]                            6
     Hieracium brachiatum                                    6

Pilosella aurantiaca                                      -  6
     Hieracium aurantiacum                                   0
     Hieracium aurantiacum                                   6

Pilosella bifurca                                         -  6
     Pilosella bifurca                                       0
     Pilosella bifurca                                       6
     Hieracium bifurcum                                      6

Pilosella floribunda                                      -  6
     Pilosella floribunda                                    0
     Pilosella floribunda                                    6
     Pilosella floribunda                                    9
     Hieracium floribundum                                   0
     Hieracium floribundum                                   6
     Hieracium floribundum                                   9
     Hieracium x floribundum                                 0
     Hieracium x floribundum                                 6
     Hieracium x floribundum                                 9
     Hieracium auricula                                      6

Pilosella flagellaris agg.                                -  6
     Hieracium flagellare                                    6
     Hieracium x duplex                                      6
     Hieracium flagellare                                    0
     Hieracium x duplex                                      0
     Pilosella flagellaris                                   6
     Pilosella flagellaris agg.                              6
     Hieracium tatrense                                      6

Pilosella lactucella                                      -  6
     Hieracium lactucella                                    6
     Hieracium lactucella                                    0
     Pilosella lactucella                                    6
     Pilosella lactucella subsp. lactucella                  6 

Hieracium laevigatum                                      -  6
     Hieracium laevigatum                                    0
     Hieracium laevigatum                                    6
     Hieracium laevigatum gr.                                0
     Hieracium laevigatum gr.                                6

Hieracium glaucinum                                       -  6
     Hieracium glaucinum                                     6
     Hieracium glaucinum                                     0

Hieracium murorum                                         -  6
     Hieracium murorum                                       0
     Hieracium murorum                                       6
     Hieracium murorum gr.                                   0
     Hieracium murorum gr.                                   6
     [Hieracium cf. murorum agg.]                            0
     [Hieracium cf. murorum agg.]                            6
     Hieracium sylvaticum                                    6

Hieracium prenanthoides                                   -  6
     Hieracium prenanthoides                                 0
     Hieracium prenanthoides                                 6
     Hieracium prenanthoides subsp. prenanthoides            6

Hieracium racemosum                                       -  6
     Hieracium racemosum                                     0
     Hieracium racemosum                                     6
     Hieracium racemosum subsp. racemosum                    6

Pilosella officinarum                                     -  6
     Hieracium pilosella                                     9
     Hieracium pilosella                                     0
     Hieracium pilosella                                     6
     Hieracium pilosella agg.                                0
     Hieracium pilosella agg.                                6
     Hieracium subgen. Pilosella                             0
     Hieracium subgen. Pilosella                             9
     Pilosella officinarum subsp. officinarum                6

Pilosella piloselloides                                   -  6
     Hieracium praealtum                                     0
     Hieracium praealtum                                     6 
     Hieracium piloselloides                                 0
     Hieracium piloselloides                                 6
     Pilosella piloselloides                                 6
     Hieracium praealtum s. praealtum                        0
     Hieracium praealtum s. praealtum                        6
     Pilosella piloselloides subsp. praealta                 0
     Pilosella piloselloides subsp. praealta                 6
     Hieracium florentinum                                   6

Pilosella bauhini                                         -  6
     Hieracium bauhinii                                      0
     Hieracium bauhinii                                      6
     Pilosella bauhini                                       6
     Hieracium praealtum s. bauhinii                         0
     Hieracium praealtum s. bauhinii                         6
     Hieracium praealtum ssp. bauhinii                       0
     Hieracium praealtum ssp. bauhinii                       6
     Hieracium praealtum subsp. bauhinii                     0
     Hieracium praealtum subsp. bauhinii                     6
     [Hieracium cf. praealtum ssp. bauhini]                  0
     [Hieracium cf. praealtum ssp. bauhini]                  6
     Hieracium bauhini                                       6

Pilosella peleteriana                                     -  6 
     Hieracium peleteranum                                   0
     Hieracium peleteranum                                   6

Hieracium oistophyllum                                    -  6 
     Hieracium sagitatum                                     0
     Hieracium sagittatum                                    6
     Hieracium sagittatum                                    0
     Hieracium oistophyllum                                  0
     Hieracium oistophyllum                                  6

Hieracium bifidum                                         -  6
     Hieracium bifidum                                       0
     Hieracium bifidum                                       6
     [Hieracium cf. bifidum agg.]                            0
     [Hieracium cf. bifidum agg.]                            6

Pilosella kalksburgensis                                  -  6
     Hieracium canum                                         6
     Pilosella kalksburgensis                                6

Hieracium sabaudum                                        -  6
     Hieracium sabaudum                                      0
     Hieracium sabaudum                                      6
     Hieracium sabaudum gr.                                  0
     Hieracium sabaudum gr.                                  6
     [Hieracium cf. sabaudum agg.]                           0
     [Hieracium cf. sabaudum agg.]                           6
     Hieracium boreale                                       6

Hieracium schmidtii                                       -  6
     Hieracium schmidtii                                     6
     Hieracium pallidum                                      6
     Hieracium schmidtii                                     0
     Hieracium pallidum                                      0
     Hieracium schmidtii subsp. schmidtii                    6

Hieracium saxifragum                                      -  6
     Hieracium saxifragum gr.                                6
     Hieracium saxifragum gr.                                0

Hieracium sparsum                                         -  6
     Hieracium silesiacum                                    6
     Hieracium silesiacum                                    0
     Hieracium sparsum                                       6
     Hieracium sparsum                                       0

Hieracium species                                         -  6
     Hieracium species                                       6
     Hieracium species                                       0

Hieracium umbellatum                                      -  6 
     Hieracium umbellatum                                    6 
     Hieracium umbellatum                                    4 
     Hieracium umbellatum                                    0
     Hieracium umbellatum var. linariifolium                 6
     Hieracium umbellatum var. dunense                       4 
     Hieracium umbellatum var. dunense                       6 
     Hieracium umbellatum var. dunense                       0 

Hieracium lachenalii                                      -  6
     Hieracium lachenalii                                    6
     Hieracium lachenalii                                    9
     Hieracium diaphanum                                     6
     Hieracium diaphanum gr.                                 0
     Hieracium lachenalii s. l.                              6
     Hieracium vulgatum                                      0
     Hieracium vulgatum                                      6
     Hieracium vulgatum gr.                                  0
     Hieracium vulgatum gr.                                  6
     Hieracium argillaceum                                   0
     Hieracium argillaceum                                   6
     Hieracium lachenalii                                    6
     Hieracium lachenalii                                    9
     Hieracium lachenalii s. l.                              6
     Hieracium argillaceum gr.                               0
     Hieracium argillaceum gr.                               6
     [Hieracium cf. vulgatum agg.]                           0
     [Hieracium cf. vulgatum agg.]                           6
     [Hieracium cf. argillaceum agg.]                        0
     [Hieracium cf. argillaceum agg.]                        6

Hieracium caesium                                         -  6
     Hieracium caesium                                       0
     Hieracium caesium                                       6

Hippophae rhamnoides                                      -  1
     Hippophae rhamnoides                                    1
     Hippophae rhamnoides                                    2
     Hippophae rhamnoides                                    3
     Hippophae rhamnoides subsp. rhamnoides                  1
     Hippophae rhamnoides subsp. rhamnoides                  2
     Hippophae rhamnoides subsp. rhamnoides                  3

Hippophae rhamnoides                                      -  4
     Hippophae rhamnoides                                    4
     Hippophae rhamnoides                                    5
     Hippophae rhamnoides subsp. rhamnoides                  4
     Hippophae rhamnoides subsp. rhamnoides                  5

Hippophae rhamnoides                                      -  6
     Hippophae rhamnoides                                    6
     Hippophae rhamnoides                                    7
     Hippophae rhamnoides                                    8
     Hippophae rhamnoides                                    9
     Hippophae rhamnoides subsp. rhamnoides                  6

Hippuris vulgaris                                         -  6
     Hippuris vulgaris                                       6
     Hippuris vulgaris                                       0

Holcus lanatus                                            -  6 
     Holcus lanatus                                          6 
     Holcus lanatus                                          0 

Holcus mollis                                             -  6
     Holcus mollis                                           0
     Holcus mollis                                           6
     Holcus mollis s. mollis                                 0
     Holcus mollis s. mollis                                 6
     Holcus mollis subsp. mollis                             0
     Holcus mollis subsp. mollis                             6

Holosteum umbellatum                                      -  6
     Holosteum umbellatum                                    0
     Holosteum umbellatum                                    6
     Holosteum umbellatum s. umbellatum                      0
     Holosteum umbellatum s. umbellatum                      6
     Holosteum umbellatum subsp. umbellatum                  0
     Holosteum umbellatum subsp. umbellatum                  6

Honckenya peploides                                       -  6
     Honckenya peploides                                     0
     Honckenya peploides                                     6
     Honkenya peploides                                      0
     Honkenya peploides                                      6

Hordeum murinum                                           -  6
     Hordeum murinum                                         0
     Hordeum murinum                                         6
     Hordeum murinum s. murinum                              0
     Hordeum murinum s. murinum                              6
     Hordeum murinum subsp. murinum                          0
     Hordeum murinum subsp. murinum                          6

Hordelymus europaeus                                      -  6
     Hordelymus europaeus                                    6
     Elymus europaeus                                        6
     Hordelymus europaeus                                    0

Hordeum vulgare                                           -  6
     Hordeum distichon                                       6
     Hordeum distichon subsp. zeocriton                      6
     Hordeum vulgare                                         6

Hornungia alpina                                          -  6
     Hornungia alpina                                        0
     Hornungia alpina                                        6
     Hutchinsia alpina                                       6
     Hutchinsia alpina                                       0
     Pritzelago alpina                                       0
     Pritzelago alpina                                       6
     Hornungia alpina subsp. alpina?                         6

Hornungia petraea                                         -  6
     Hornungia petraea                                       6
     Hornungia petraea                                       0
     Hutchinsia petrae                                       6
     Hutchinsia petrae                                       0

Hottonia palustris                                        -  6
     Hottonia palustris                                      6
     Hottonia palustris                                      0

Humulus lupulus                                           -  6
     Humulus lupulus                                         1
     Humulus lupulus                                         2
     Humulus lupulus                                         3
     Humulus lupulus                                         4
     Humulus lupulus                                         5
     Humulus lupulus                                         6
     Humulus lupulus                                         7
     Humulus lupulus                                         8
     Humulus lupulus                                         0

Huperzia selago                                           -  6
     Huperzia selago                                         6
     Huperzia selago f. imbricata                            6
     Lycopodium selago                                       6 
     Huperzia selago subsp. selago                           6

Hydrocharis morsus-ranae                                  -  6
     Hydrocharis morsus-ranae                                6
     Hydrocharis morsus-ranae                                9
     Hydrocharis morsus-ranae                                0 

Hydrocotyle vulgaris                                      -  6
     Hydrocotyle vulgaris                                    6
     Hydrocotyle vulgaris                                    9
     Hydrocotyle vulgaris                                    0

Hylotelephium vulgare                                     -  6
     Sedum telephium subsp. fabaria                          6
     Sedum carpaticum                                        6
     Sedum fabaria                                           6
     Sedum telephium subsp. fabaria                          0
     Sedum carpaticum                                        0
     Sedum fabaria                                           0
     Hylotelephium telephium subsp. fabaria                  6
     Hylotelephium telephium subsp. fabaria?                 6

Hylotelephium maximum                                     -  6
     Sedum maximum                                           0
     Sedum maximum                                           6
     Sedum telephium                                         0 
     Sedum telephium                                         6
     Hylotelephium maximum                                   6 
     Hylotelephium telephium                                 6
     Hylotelephium telephium                                 0
     Sedum telephium s. maximum                              0
     Sedum telephium s. maximum                              6
     Sedum telephium s. telephium                            0
     Sedum telephium s. telephium                            6
     Sedum telephium ssp. maximum                            0 
     Sedum telephium ssp. maximum                            6
     Sedum telephium subsp. maximum                          0
     Sedum telephium subsp. maximum                          6
     Sedum telephium subsp. telephium                        6
     Sedum telephium subsp. telephium                        0
     Hylotelephium maximum subsp. ruprechtii                 6
     Sedum telephium s. ruprechtii                           0
     Sedum telephium s. ruprechtii                           6
     Sedum telephium subsp. ruprechtii                       0
     Sedum telephium subsp. ruprechtii                       6
     Hylotelephium telephium subsp. telephium                6

Hypericum hirsutum                                        -  6
     Hypericum hirsutum                                      0
     Hypericum hirsutum                                      6

Hypericum humifusum                                       -  6
     Hypericum humifusum                                     6
     Hypericum humifusum                                     0

Hypericum maculatum                                       -  6
     Hypericum maculatum                                     0
     Hypericum maculatum                                     5
     Hypericum maculatum                                     6
     [Hypericum cf. maculatum]                               0
     [Hypericum cf. maculatum]                               9
     Hypericum maculatum subsp. maculatum                    6

Hypericum montanum                                        -  6
     Hypericum montanum                                      0
     Hypericum montanum                                      6
     Hypericum montanum                                      5

Hypericum perforatum                                      -  6
     Hypericum perforatum                                    0
     Hypericum perforatum                                    6
     Hypericum perforatum subsp. perforatum                  6

Hypericum pulchrum                                        -  6
     Hypericum pulchrum                                      0
     Hypericum pulchrum                                      6

Hypericum tetrapterum                                     -  6
     Hypericum tetrapterum                                   6
     Hypericum tetrapterum                                   0
     Hypericum acutum                                        6
     Hypericum quadrangulum                                  6

Hypochaeris radicata                                      -  6
     Hypochoeris radicata                                    0
     Hypochaeris radicata                                    0
     Hypochoeris radicata                                    6
     Hypochoeris radicata                                    9
     Hypochaeris radicata                                    6
     Hypochaeris radicata subsp. radicata                    6

Hypochaeris maculata                                      -  6 
     Hypochoeris maculata                                    0 
     Hypochoeris maculata                                    6 
     Hypochoeris maculata                                    9
     Hypochaeris maculata                                    0
     Hypochaeris maculata                                    6

Hypochaeris glabra                                        -  6 
     Hypochoeris glabra                                      6 
     Hypochoeris glabra                                      0 
     Hypochoeris glabra                                      9
     Hypochaeris glabra                                      0
     Hypochaeris glabra                                      6

Hypochaeris uniflora                                      -  6 
     Hypochoeris uniflora                                    0 
     Hypochoeris uniflora                                    6 
     Hypochoeris uniflora                                    9

Hypochaeris species                                       -  6 
     Hypochoeris species                                     0 
     Hypochoeris species                                     6 
     Hypochoeris species                                     9
     Hypochaeris species                                     0 

Impatiens parviflora                                      -  6
     Impatiens parviflora                                    6
     Impatiens parviflora                                    0

Inula conyzae                                             -  6
     Inula conyzae                                           6
     Inula conyzae                                           0
     Inula conyza                                            6
     Inula conyza                                            0

Inula britannica                                          -  6
     Inula britannica                                        6
     Inula britannica                                        0

Inula hirta                                               -  6
     Inula hirta                                             6
     Inula hirta                                             0

Illecebrum verticillatum                                  -  6
     Illecebrum verticillatum                                6
     Illecebrum verticillatum                                0

Inula salicina                                            -  6
     Inula salicina                                          0
     Inula salicina                                          6
     Inula salicina s. salicina                              0
     Inula salicina s. salicina                              6
     Inula salicina subsp. salicina                          0
     Inula salicina subsp. salicina                          6

Iris sibirica                                             -  6
     Iris sibirica                                           6
     Iris sibirica                                           0

Iris pseudacorus                                          -  6 
     Iris pseudacorus                                        0 
     Iris pseudacorus                                        6 

Iva xanthiifolia                                          -  6
     Iva xanthifolia                                         6
     Iva xanthiifolia                                        6

Jasione montana                                           -  6
     Jasione montana                                         6
     Jasione montana                                         0
     Jasione litoralis                                       6
     Jasione montana var. litoralis                          6

Jacobaea aquatica                                         -  6
     Jacobaea aquatica                                       6
     Senecio aquaticus                                       6
     Senecio aquaticus                                       9
     Senecio aquaticus                                       0

Jacobaea abrotanifolia subsp. carpathica                  -  6
     Senecio carpathicus                                     6
     Senecio carpaticus                                      6

Jacobaea incana                                           -  6
     Senecio carniolicus                                     6
     Senecio incanus subsp. carniolicus                      6
     Senecio incanus subsp. carniolicus                      9
     Jacobaea incana subsp. carniolica                       6

Jacobaea erratica                                         -  6
     Jacobaea erratica                                       6
     Senecio aquaticus subsp. barbareifolius                 6
     Senecio aquaticus subsp. barbareifoli                   6
     Senecio barbareifolius                                  6
     Senecio borysthenic subsp. barbareifoli                 6
     Jacobaea erratica                                       0
     Senecio aquaticus subsp. barbareifolius                 0
     Senecio aquaticus subsp. barbareifoli                   0
     Senecio barbareifolius                                  0
     Senecio borysthenic subsp. barbareifoli                 0
     Senecio barbaraeifolius                                 6

Jacobaea erucifolia                                       -  6
     Senecio erucifolius                                     0
     Senecio erucifolius                                     6
     Jacobaea erucifolia subsp. erucifolia                   6

Jacobaea paludosa                                         -  6
     Jacobaea paludosa                                       0
     Jacobaea paludosa                                       6
     Senecio paludosus                                       6
     Senecio paludosus                                       0
     Jacobaea paludosa subsp. paludosa                       6

Jacobaea subalpina                                        -  6
     Senecio subalpinus                                      0
     Senecio subalpinus                                      6
     Jacobaea subalpina                                      6
     Jacobaea subalpina                                      0

Jacobaea vulgaris                                         -  6
     Senecio jacobaea                                        0
     Senecio jacobaea                                        6

Jovibarba globifera                                       -  6
     Jovibarba sobolifera                                    0
     Jovibarba sobolifera                                    6
     Jovibarba globifera s. globifera                        0
     Jovibarba globifera s. globifera                        6
     Jovibarba globifera subsp. globifera                    0
     Jovibarba globifera subsp. globifera                    6
     Sempervivum soboliferum                                 6
     Sempervivum soboliferum                                 0
     Sempervivum globiferum subsp. globiferum                6
     Jovibarba hirta subsp. glabrescens                      6
     Jovibarba hirta subsp. glabrescens                      0
     Sempervivum globiferum subsp. globiferum?               6
     Sempervivum globiferum subsp. hirtum                    6

Juglans regia                                             -  1
     Juglans regia                                           1
     Juglans regia                                           2
     Juglans regia                                           3

Juglans regia                                             -  4
     Juglans regia                                           4
     Juglans regia                                           5

Juglans regia                                             -  6
     Juglans regia                                           6
     Juglans regia                                           7
     Juglans regia                                           8

Juglans nigra                                             -  1
     Juglans nigra                                           1
     Juglans nigra                                           2
     Juglans nigra                                           3

Juglans nigra                                             -  4
     Juglans nigra                                           4
     Juglans nigra                                           5

Juglans nigra                                             -  6
     Juglans nigra                                           0
     Juglans nigra                                           6
     Juglans nigra                                           7
     Juglans nigra                                           8

Juglans cinerea                                           -  1
     Juglans cinerea                                         1
     Juglans cinerea                                         2
     Juglans cinerea                                         3

Juglans cinerea                                           -  4
     Juglans cinerea                                         4
     Juglans cinerea                                         5

Juglans cinerea                                           -  6
     Juglans cinerea                                         6
     Juglans cinerea                                         7
     Juglans cinerea                                         8

Juncus acutiflorus                                        -  6 
     Juncus acutiflorus                                      0 
     Juncus acutiflorus                                      6 
     Juncus acutiflorus subsp. acutiflorus                   6

Juncus articulatus                                        -  6 
     Juncus articulatus                                      0 
     Juncus articulatus                                      6 
     Juncus articulatus subsp. litoralis                     6
     Juncus lamprocarpus                                     6
     Juncus lamprocarpus                                     0

Juncus alpinoarticulatus                                  -  6
     Juncus alpinus                                          0
     Juncus alpinus                                          6
     Juncus alpino-articulatus                               6
     Juncus alpinoarticulatus subsp. alpinoarticulatus       6
     Juncus alpinoarticulatus subsp. alpestris               6

Juncus bufonius                                           -  6 
     Juncus bufonius                                         0 
     Juncus bufonius                                         6 
     Juncus bufonius                                         5 

Juncus bulbosus                                           -  6 
     Juncus bulbosus                                         0 
     Juncus bulbosus                                         6 
     Juncus kochii                                           6
     Juncus kochii                                           0

Juncus capitatus                                          -  6 
     Juncus capitatus                                        6 
     Juncus capitatus                                        0 

Juncus conglomeratus                                      -  6
     Juncus conglomeratus                                    6
     Juncus conglomeratus                                    0
     Juncus leersii                                          6
     Juncus leersii                                          0
     Juncus glomeratus                                       6

Juncus compressus                                         -  6 
     Juncus compressus                                       6 
     Juncus compressus                                       0 
     Juncus compressus                                       4

Juncus effusus                                            -  6
     Juncus effusus                                          6
     Juncus effusus                                          7
     Juncus effusus                                          0

Juncus filiformis                                         -  6 
     Juncus filiformis                                       6 
     Juncus filiformis                                       0 

Juncus gerardii                                           -  6
     Juncus gerardi                                          6
     Juncus gerardi                                          0
     Juncus gerardi s. gerardi                               0
     Juncus gerardi s. gerardi                               6
     Juncus gerardi subsp. gerardi                           0
     Juncus gerardi subsp. gerardi                           6

Juncus inflexus                                           -  6
     Juncus inflexus                                         4
     Juncus inflexus                                         0
     Juncus inflexus                                         6
     Juncus inflexus                                         7
     Juncus inflexux                                         6
     Juncus glaucus                                          6

Juncus ranarius                                           -  6 
     Juncus ranarius                                         6 
     Juncus ranarius                                         0 

Juncus species                                            -  6 
     Juncus species                                          6 
     Juncus species                                          0 

Juncus tenageia                                           -  6 
     Juncus tenageia                                         6 
     Juncus tenageia                                         0 
     Juncus tenageia subsp. tenageia                         6

Juncus tenuis                                             -  6 
     Juncus tenuis                                           6 
     Juncus tenuis                                           0 
     Juncus macer                                            0
     Juncus macer                                            6

Juncus squarrosus                                         -  6 
     Juncus squarrosus                                       6 
     Juncus squarrosus                                       0 

Juniperus communis                                        -  1
     Juniperus communis                                      1
     Juniperus communis                                      2
     Juniperus communis                                      3
     Juniperus communis s. communis                          1
     Juniperus communis s. communis                          2
     Juniperus communis s. communis                          3
     Juniperus communis subsp. communis                      1
     Juniperus communis subsp. communis                      2
     Juniperus communis subsp. communis                      3

Juniperus communis                                        -  4
     Juniperus communis                                      4
     Juniperus communis                                      5
     Juniperus communis s. communis                          4
     Juniperus communis s. communis                          5
     Juniperus communis subsp. communis                      4
     Juniperus communis subsp. communis                      5

Juniperus communis                                        -  6
     Juniperus communis                                      0
     Juniperus communis                                      6
     Juniperus communis                                      7
     Juniperus communis                                      8
     Juniperus communis s. communis                          0
     Juniperus communis s. communis                          6
     Juniperus communis s. communis                          7
     Juniperus communis s. communis                          8
     Juniperus communis s. communis                          9
     Juniperus communis subsp. communis                      0
     Juniperus communis subsp. communis                      6
     Juniperus communis subsp. communis                      7
     Juniperus communis subsp. communis                      8

Juniperus communis subsp. nana                            -  4
     Juniperus nana                                          4
     Juniperus nana                                          5
     Juniperus alpina                                        4
     Juniperus alpina                                        5
     Juniperus communis ssp. nana                            4
     Juniperus communis ssp. nana                            5 
     Juniperus communis subsp. nana                          4
     Juniperus communis subsp. nana                          5
     Juniperus communis subsp. alpina                        4
     Juniperus communis subsp. alpina                        5

Juniperus communis subsp. nana                            -  6
     Juniperus nana                                          0
     Juniperus nana                                          6
     Juniperus nana                                          7
     Juniperus nana                                          8
     Juniperus alpina                                        0
     Juniperus alpina                                        6
     Juniperus alpina                                        7
     Juniperus alpina                                        8
     Juniperus communis ssp. nana                            0
     Juniperus communis ssp. nana                            6
     Juniperus communis ssp. nana                            7
     Juniperus communis ssp. nana                            8
     Juniperus communis subsp. nana                          0
     Juniperus communis subsp. nana                          6
     Juniperus communis subsp. nana                          7
     Juniperus communis subsp. nana                          8
     Juniperus communis subsp. alpina                        0
     Juniperus communis subsp. alpina                        6
     Juniperus communis subsp. alpina                        7
     Juniperus communis subsp. alpina                        8

Juniperus species                                         -  1
     Jurinea species                                         1
     Jurinea species                                         2
     Jurinea species                                         3
     Juniperus species                                       1
     Juniperus species                                       2
     Juniperus species                                       3

Juniperus species                                         -  4
     Jurinea species                                         4
     Jurinea species                                         5
     Jurinea species                                         3
     Juniperus species                                       4
     Juniperus species                                       5
     Juniperus species                                       3

Juniperus species                                         -  6
     Jurinea species                                         0
     Jurinea species                                         6
     Jurinea species                                         7
     Jurinea species                                         8
     Juniperus species                                       0
     Juniperus species                                       6
     Juniperus species                                       7
     Juniperus species                                       8
     Juniperus species                                       9

Juniperus sabina                                          -  4
     Juniperus sabina                                        4
     Juniperus sabina                                        5

Juniperus sabina                                          -  6
     Juniperus sabina                                        0
     Juniperus sabina                                        6
     Juniperus sabina                                        7
     Juniperus sabina                                        8

Juniperus virginiana                                      -  1
     Juniperus virginiana                                    1
     Juniperus virginiana                                    2
     Juniperus virginiana                                    3

Juniperus virginiana                                      -  4
     Juniperus virginiana                                    4
     Juniperus virginiana                                    5

Juniperus virginiana                                      -  6
     Juniperus virginiana                                    0
     Juniperus virginiana                                    6
     Juniperus virginiana                                    7
     Juniperus virginiana                                    8

Kernera saxatilis                                         -  6
     Kernera saxatilis                                       0
     Kernera saxatilis                                       6
     Kernera saxatilis subsp. saxatilis                      6

Kickxia spuria                                            -  6
     Kickxia spuria                                          0
     Kickxia spuria                                          6
     Kickxia spuria subsp. spuria                            6

Knautia arvensis                                          -  6
     Knautia arvensis                                        0
     Knautia arvensis                                        6
     Knautia arvensis subsp. arvensis                        6

Knautia dipsacifolia                                      -  6
     Knautia dipsacifolia                                    0
     Knautia dipsacifolia                                    6
     Knautia dipsacifolia subsp. dipsacifolia                6
     Knautia sylvatica                                       6

Koeleria delavignei                                       -  6
     Koeleria delavignei                                     0
     Koeleria delavignei                                     6

Koeleria glauca                                           -  6
     Koeleria glauca                                         0
     Koeleria glauca                                         6
     Koeleria glauca subsp. glauca                           6

Koeleria grandis                                          -  6
     Koeleria grandis                                        0
     Koeleria grandis                                        6
     Koeleria polonica                                       6
 
Koeleria macrantha                                        -  6
     Koeleria macrantha                                      0
     Koeleria macrantha                                      6
     Koeleria gracilis                                       6

Koeleria pyramidata                                       -  6
     Koeleria pyramidata                                     0
     Koeleria pyramidata                                     6
     Koeleria pyramidata                                     9
     Koeleria pyramidata                                     7
     Koeleria pyramidata subsp. pyramidata                   6

Lactuca serriola                                          -  6
     Lactuca serriola                                        6
     Lactuca serriola                                        0
     Lactuca scariola                                        6

Lactuca tatarica                                          -  6
     Lactuca tatarica                                        6
     Lactuca tatarica                                        0

Lactuca muralis                                           -  6
     Lactuca muralis                                         0
     Lactuca muralis                                         6
     Mycelis muralis                                         0
     Mycelis muralis                                         6
     Mycelis muralis                                         7 
     Mycelis muralis                                         9
     Lactuca maralis                                         6

Lactuca alpina                                            -  6
     Lactuca alpina                                          0
     Lactuca alpina                                          6
     Cicerbita alpina                                        0
     Cicerbita alpina                                        6
     Mulgedium alpinum                                       6

Lamium galeobdolon                                        -  6
     Galeobdolon luteum                                      0
     Galeobdolon luteum                                      6
     Galeobdolon luteum                                      7
     Lamium galeobdolon                                      0
     Lamium galeobdolon                                      6
     Lamiastrum galeobdolon                                  0
     Lamiastrum galeobdolon                                  6
     Lamium galeobdolon sp. galeobdolon                      0
     Lamium galeobdolon sp. galeobdolon                      6
     Lamium galeobdolon subsp. galeobdolon                   0
     Lamium galeobdolon subsp. galeobdolon                   6
     Galeobdolon luteum subsp. montanum                      6
     Lamiastrum galeobdolon subsp. montanum                  6
     Galeobdolon montanum                                    6

Lamiastrum species                                        -  6
     Lamiastrum species                                      0
     Lamiastrum species                                      6
     Galeobdolon species                                     0
     Galeobdolon species                                     6

Lamium album                                              -  6
     Lamium album                                            6
     Lamium album                                            0

Lamium amplexicaule                                       -  6
     Lamium amplexicaule                                     0
     Lamium amplexicaule                                     6
     Lamium amplexicaule s. amplexicaule                     0
     Lamium amplexicaule s. amplexicaule                     6
     Lamium amplexicaule var. amplexicaule                   6
     Lamium amplexicaule v. amplexicaule                     6

Lamium maculatum                                          -  6
     Lamium maculatum                                        6
     Lamium maculatum                                        0
     Lamium maculatum subsp. cupreum                         6

Lamium purpureum                                          -  6
     Lamium purpureum                                        6
     Lamium purpureum                                        0
     Lamium purpureum var. moluccellifolium                  6
     Lamium moluccellifolium                                 6

Lamium species                                            -  6
     Lamium species                                          6
     Lamium species                                          0

Lappula squarrosa                                         -  6
     Lappula squarrosa                                       0
     Lappula squarrosa                                       6
     Lappula squarrosa s. squarrosa                          0
     Lappula squarrosa s. squarrosa                          6
     Lappula squarrosa subsp. squarrosa                      0
     Lappula squarrosa subsp. squarrosa                      6
     Lappula myosotis                                        6

Lapsana communis                                          -  6
     Lapsana communis                                        0
     Lapsana communis                                        6
     Lapsana intermedia                                      0
     Lapsana intermedia                                      6
     Lapsana communis s. communis                            0
     Lapsana communis s. communis                            6
     Lapsana communis subsp. communis                        6
     Lapsana communis subsp. communis                        0
     Lapsana communis subsp. intermedia                      0
     Lapsana communis subsp. intermedia                      6

Lapsana species                                           -  6
     Lapsana species                                         6
     Lapsana species                                         0

Larix decidua                                             -  1
     Larix decidua                                           1
     Larix decidua                                           2
     Larix decidua                                           3
     Larix europaea                                          1
     Larix europaea                                          2
     Larix europaea                                          3
     Larix decidua var. polonica                             1
     Larix decidua var. polonica                             2
     Larix decidua var. polonica                             3
     Larix decidua subsp. decidua                            1
     Larix decidua subsp. decidua                            2
     Larix decidua subsp. decidua                            3
     Larix decidua subsp. polonica                           1
     Larix decidua subsp. polonica                           2
     Larix decidua subsp. polonica                           3

Larix decidua                                             -  4
     Larix decidua                                           4
     Larix decidua                                           5
     Larix europaea                                          4
     Larix europaea                                          5
     Larix decidua var. polonica                             4
     Larix decidua var. polonica                             5
     Larix decidua subsp. decidua                            4
     Larix decidua subsp. decidua                            5
     Larix decidua subsp. polonica                           4
     Larix decidua subsp. polonica                           5

Larix decidua                                             -  6
     Larix decidua                                           6
     Larix decidua                                           7
     Larix decidua                                           8
     Larix europaea                                          6
     Larix europaea                                          7
     Larix europaea                                          8
     Larix decidua var. polonica                             6
     Larix decidua var. polonica                             7
     Larix decidua var. polonica                             8
     Larix decidua subsp. decidua                            6
     Larix decidua subsp. decidua                            7
     Larix decidua subsp. decidua                            8
     Larix decidua subsp. polonica                           6
     Larix decidua subsp. polonica                           7
     Larix decidua subsp. polonica                           8

Larix kaempferi                                           -  1
     Larix kaempferi                                         1
     Larix kaempferi                                         2
     Larix kaempferi                                         3

Larix kaempferi                                           -  4
     Larix kaempferi                                         4
     Larix kaempferi                                         5

Larix kaempferi                                           -  6
[truncated: 918,987 more chars]
